# Supplementary material for: Brain gene expression reveals pathways underlying nocturnal migratory restlessness
Source: Sci Rep. 2024 Sep 28;14:22420. doi: 10.1038/s41598-024-73033-3 (PMC11439032; doi:10.1038/s41598-024-73033-3)
Supplement: Supplementary file 1 — Supplementary Material 1 [file 41598_2024_73033_MOESM1_ESM.xlsx]

## Sheet: SamplingPhase_DESEq2
	baseMean	log2FoldChange	lfcSE	stat	pvalue	padj
TRINITY_DN2598_c0_g1	96.6458	0.823486	0.151608	5.43168	5.58e-08	0.000591141
TRINITY_DN46896_c0_g1	109.632	0.727844	0.166585	4.3692	1.25e-05	0.0369419
TRINITY_DN11216_c0_g1	2496.96	1.23572	0.283526	4.3584	1.31e-05	0.0369419
TRINITY_DN46792_c0_g1	1175.84	1.17623	0.270735	4.34457	1.4e-05	0.0369419
TRINITY_DN4209_c0_g1	550.502	0.958871	0.223324	4.29363	1.76e-05	0.0372253
TRINITY_DN15319_c0_g1	26.3822	2.5663	0.615961	4.16634	3.1e-05	0.0460959
TRINITY_DN11301_c0_g1	486.312	-0.534003	0.129675	-4.11801	3.82e-05	0.0460959
TRINITY_DN5843_c0_g1	33.4354	1.16871	0.283912	4.11643	3.85e-05	0.0460959
TRINITY_DN2249_c0_g1	126.436	-0.760873	0.185025	-4.11227	3.92e-05	0.0460959
TRINITY_DN3863_c0_g1	444.156	-0.466402	0.116894	-3.98996	6.61e-05	0.0678528
TRINITY_DN2821_c0_g1	166.102	1.36953	0.344568	3.97464	7.05e-05	0.0678528
TRINITY_DN1950_c0_g3	80.2604	-0.473691	0.120496	-3.93119	8.45e-05	0.0745888
TRINITY_DN19371_c0_g1	480.675	-0.616714	0.160496	-3.84255	0.000121764	0.0983651
TRINITY_DN17972_c1_g1	150.788	1.29193	0.340045	3.7993	0.000145103	0.0983651
TRINITY_DN4786_c0_g1	85.9526	1.00011	0.26342	3.79662	0.000146681	0.0983651
TRINITY_DN8200_c2_g1	51.677	1.12952	0.297763	3.79335	0.00014863	0.0983651

## Sheet: Sex_DESeq2
	baseMean	log2FoldChange	lfcSE	stat	pvalue	padj
TRINITY_DN16909_c0_g1	61.7192	9.2433	0.875131	10.5622	4.46134e-26	5.60165e-22
TRINITY_DN15660_c0_g1	65.7171	9.21748	0.879891	10.4757	1.1171e-25	7.01314e-22
TRINITY_DN3266_c0_g2	19.4159	7.01117	0.823246	8.51649	1.64468e-17	6.88355e-14
TRINITY_DN4791_c0_g1	14.6446	6.58828	0.783203	8.41196	4.03209e-17	1.26567e-13
TRINITY_DN8440_c0_g1	4834.72	-0.924236	0.142903	-6.46756	9.96011e-11	2.50118e-07
TRINITY_DN14645_c0_g1	101.763	-0.979204	0.153973	-6.3596	2.02283e-10	4.23311e-07
TRINITY_DN2659_c0_g2	225.869	-1.04574	0.177264	-5.89934	3.64957e-09	6.06132e-06
TRINITY_DN19867_c0_g1	42.5306	-0.950075	0.161382	-5.88712	3.92984e-09	6.06132e-06
TRINITY_DN22956_c0_g1	97.3396	-0.809544	0.138366	-5.85075	4.89359e-09	6.06132e-06
TRINITY_DN10863_c0_g2	5813.77	-0.920458	0.157452	-5.84596	5.03649e-09	6.06132e-06
TRINITY_DN96490_c0_g2	312.997	-1.09246	0.187156	-5.83715	5.31017e-09	6.06132e-06
TRINITY_DN40324_c0_g1	503.23	-1.00742	0.174066	-5.78759	7.14017e-09	7.471e-06
TRINITY_DN51862_c0_g1	754.177	0.977989	0.170683	5.72986	1.00511e-08	9.70783e-06
TRINITY_DN8222_c0_g1	510.715	-0.92389	0.161896	-5.70669	1.15192e-08	1.03311e-05
TRINITY_DN15997_c0_g1	88.4941	-0.85227	0.161774	-5.26829	1.377e-07	0.000115264
TRINITY_DN4460_c0_g2	114.931	-1.02237	0.194912	-5.24528	1.56041e-07	0.000122453
TRINITY_DN3966_c0_g1	60.7943	-1.11971	0.21523	-5.20238	1.96748e-07	0.000145315
TRINITY_DN1698_c0_g1	97.8961	-0.783619	0.153078	-5.11907	3.0705e-07	0.000214184
TRINITY_DN10638_c0_g1	73.862	-0.850271	0.167264	-5.08339	3.70749e-07	0.000245006
TRINITY_DN39422_c0_g1	96.7808	-0.666142	0.131358	-5.07119	3.95325e-07	0.000248185
TRINITY_DN9528_c0_g2	258.717	-0.696515	0.138182	-5.04055	4.64197e-07	0.000277545
TRINITY_DN3713_c0_g1	281.313	-0.967407	0.19552	-4.94787	7.50303e-07	0.000399772
TRINITY_DN32316_c0_g2	238.105	-0.645398	0.130455	-4.94729	7.52546e-07	0.000399772
TRINITY_DN9033_c0_g2	190.859	-1.02884	0.208242	-4.9406	7.78806e-07	0.000399772
TRINITY_DN1498_c0_g3	90.3593	-0.781754	0.158367	-4.93635	7.95978e-07	0.000399772
TRINITY_DN7220_c0_g1	665.933	-0.864058	0.176389	-4.8986	9.65211e-07	0.000466122
TRINITY_DN11417_c0_g4	60.2657	-1.21375	0.250274	-4.8497	1.23648e-06	0.000575011
TRINITY_DN205_c0_g2	588.108	-0.830162	0.17162	-4.83721	1.31672e-06	0.000590456
TRINITY_DN10693_c0_g1	94.1365	-0.85565	0.17782	-4.81188	1.49519e-06	0.000631554
TRINITY_DN1237_c0_g1	131.247	-0.867242	0.180298	-4.81004	1.50897e-06	0.000631554
TRINITY_DN28075_c0_g1	115.43	-0.799314	0.171888	-4.65019	3.31633e-06	0.00132049
TRINITY_DN69743_c0_g2	470.638	-0.867118	0.186591	-4.64716	3.36538e-06	0.00132049
TRINITY_DN1239_c0_g1	2650.14	-0.914992	0.197637	-4.62965	3.66282e-06	0.00139365
TRINITY_DN3624_c0_g1	30.8606	-1.04797	0.229117	-4.57395	4.78612e-06	0.00176749
TRINITY_DN9549_c0_g1	84.2152	-0.89982	0.198256	-4.53869	5.66058e-06	0.00203069
TRINITY_DN3116_c0_g1	143.583	-0.709667	0.158385	-4.48064	7.44192e-06	0.00259558
TRINITY_DN24068_c0_g1	68.726	-0.912807	0.204396	-4.46587	7.97458e-06	0.00265082
TRINITY_DN169384_c0_g1	1680.38	-0.734248	0.164717	-4.45765	8.28635e-06	0.00265082
TRINITY_DN22004_c0_g1	72.5709	-0.911257	0.204468	-4.45672	8.32251e-06	0.00265082
TRINITY_DN6938_c0_g3	248.049	-0.717494	0.161167	-4.45186	8.51296e-06	0.00265082
TRINITY_DN56795_c0_g2	79.8139	-0.982031	0.220766	-4.44828	8.65593e-06	0.00265082
TRINITY_DN9785_c0_g1	134.443	-0.71085	0.16096	-4.41631	1.00398e-05	0.00300142
TRINITY_DN5886_c0_g1	51.1802	-0.84007	0.190986	-4.39859	1.08957e-05	0.00318153
TRINITY_DN157054_c0_g1	282.814	-0.714861	0.163199	-4.38029	1.18521e-05	0.00331483
TRINITY_DN20244_c0_g1	132.44	-0.693606	0.158381	-4.37935	1.19034e-05	0.00331483
TRINITY_DN78905_c0_g1	180.074	-0.76729	0.175381	-4.37498	1.21442e-05	0.00331483
TRINITY_DN1228_c0_g1	176.524	-0.914231	0.210169	-4.34998	1.36148e-05	0.00363718
TRINITY_DN42862_c0_g1	61.7612	-0.873354	0.204201	-4.27692	1.89495e-05	0.0049309
TRINITY_DN5271_c0_g1	88.6639	-0.802762	0.187846	-4.2735	1.92429e-05	0.0049309
TRINITY_DN2925_c0_g1	477.317	-0.805612	0.189478	-4.25174	2.12112e-05	0.00529377
TRINITY_DN2438_c0_g1	20.7145	-0.978367	0.230275	-4.24869	2.15022e-05	0.00529377
TRINITY_DN3249_c0_g1	13.882	-0.98056	0.231201	-4.24116	2.22368e-05	0.00536932
TRINITY_DN162955_c0_g1	380.116	-0.858372	0.202637	-4.236	2.2754e-05	0.00539055
TRINITY_DN20767_c0_g1	246.173	0.778114	0.184645	4.21412	2.50757e-05	0.00583056
TRINITY_DN6427_c0_g2	24.6826	-0.903651	0.215622	-4.1909	2.77856e-05	0.00633987
TRINITY_DN1431_c0_g1	158.566	-0.704542	0.168272	-4.18692	2.82759e-05	0.00633987
TRINITY_DN2645_c0_g1	70.5428	-0.881185	0.210832	-4.17956	2.92068e-05	0.00643369
TRINITY_DN928_c0_g1	65.5225	-0.995603	0.239004	-4.16564	3.10481e-05	0.00672137
TRINITY_DN8988_c1_g1	166.687	-0.633064	0.152468	-4.15211	3.29423e-05	0.00698536
TRINITY_DN16025_c0_g2	72.0845	1.26241	0.304457	4.14643	3.37701e-05	0.00698536
TRINITY_DN18642_c0_g1	273.531	-0.711951	0.171749	-4.1453	3.39365e-05	0.00698536
TRINITY_DN171439_c0_g1	395.467	-0.684982	0.165669	-4.13464	3.55506e-05	0.00719956
TRINITY_DN1510_c0_g1	62.3781	-0.799429	0.193588	-4.12954	3.63494e-05	0.0072445
TRINITY_DN9033_c0_g1	52.8074	-1.02336	0.248129	-4.12432	3.7183e-05	0.00729483
TRINITY_DN1034_c0_g1	143.08	-0.883485	0.214622	-4.11646	3.84737e-05	0.00742645
TRINITY_DN2250_c0_g2	326.434	-0.876156	0.213015	-4.11311	3.90368e-05	0.00742645
TRINITY_DN269_c0_g2	108.981	-0.747095	0.182119	-4.10223	4.09191e-05	0.00766837
TRINITY_DN7482_c0_g1	20.6155	-0.795512	0.195794	-4.06301	4.84446e-05	0.00894516
TRINITY_DN65273_c0_g1	63.1175	-0.694711	0.171208	-4.0577	4.95574e-05	0.00901801
TRINITY_DN89225_c0_g1	244.095	-0.887843	0.220909	-4.01905	5.84337e-05	0.0104813
TRINITY_DN19793_c1_g3	401.424	-0.778159	0.194612	-3.99852	6.37401e-05	0.0112018
TRINITY_DN53737_c0_g2	12.9612	-1.01918	0.255005	-3.99669	6.42347e-05	0.0112018
TRINITY_DN3940_c0_g2	26.5931	-1.93841	0.485941	-3.98899	6.63557e-05	0.0114132
TRINITY_DN47176_c0_g1	274.119	-0.580532	0.145665	-3.98538	6.73728e-05	0.0114315
TRINITY_DN5518_c0_g1	33.4621	-1.13065	0.284434	-3.97507	7.03583e-05	0.0117344
TRINITY_DN95698_c0_g1	105.923	-0.683457	0.172033	-3.97282	7.10269e-05	0.0117344
TRINITY_DN11084_c0_g1	16.0696	-0.974432	0.246066	-3.96005	7.4935e-05	0.0120864
TRINITY_DN4307_c0_g1	278.844	-1.0082	0.254623	-3.95958	7.50828e-05	0.0120864
TRINITY_DN15621_c1_g1	76.6865	-0.74777	0.189796	-3.93987	8.15274e-05	0.0129577
TRINITY_DN546_c0_g1	201.308	-0.72403	0.185271	-3.90794	9.30854e-05	0.0146098
TRINITY_DN20934_c0_g4	72.1305	-0.769809	0.197469	-3.89838	9.68391e-05	0.0148757
TRINITY_DN155536_c0_g1	79.3112	-0.874057	0.224255	-3.8976	9.71495e-05	0.0148757
TRINITY_DN6656_c0_g1	131.111	-0.544015	0.140057	-3.88424	0.000102649	0.0155284
TRINITY_DN6312_c0_g1	37.1318	-0.778429	0.200799	-3.87665	0.000105904	0.0158301
TRINITY_DN5534_c0_g1	67.8576	-0.525554	0.136105	-3.86137	0.000112751	0.0166553
TRINITY_DN17288_c0_g2	24.3333	-0.996867	0.258943	-3.84975	0.000118236	0.0170941
TRINITY_DN4614_c0_g1	61.2958	0.775783	0.201538	3.84932	0.000118444	0.0170941
TRINITY_DN2833_c0_g1	52.3296	-0.725205	0.188698	-3.8432	0.000121439	0.017116
TRINITY_DN35656_c0_g1	22.5877	-0.864784	0.225054	-3.84256	0.000121755	0.017116
TRINITY_DN303_c0_g1	65.4124	-0.546175	0.142245	-3.83967	0.000123202	0.017116
TRINITY_DN3924_c0_g2	34.7383	-1.03951	0.270847	-3.83798	0.000124048	0.017116
TRINITY_DN26960_c0_g1	197.955	0.665896	0.173954	3.82799	0.000129193	0.0176321
TRINITY_DN103851_c0_g1	39.5058	-0.819625	0.214604	-3.81924	0.000133864	0.0180731
TRINITY_DN10904_c0_g1	43.6715	-0.771986	0.202352	-3.81506	0.00013615	0.0181861
TRINITY_DN300_c0_g1	154.538	0.794738	0.209368	3.79588	0.000147118	0.0194444
TRINITY_DN46896_c0_g1	109.632	-0.634502	0.167432	-3.7896	0.000150891	0.0197353
TRINITY_DN10167_c0_g1	35.2905	-0.887467	0.235276	-3.77203	0.000161926	0.0209603
TRINITY_DN4083_c0_g1	203.04	-1.51663	0.402352	-3.76942	0.000163628	0.0209644
TRINITY_DN7141_c0_g1	113.784	-0.622305	0.165854	-3.75211	0.000175349	0.0222392
TRINITY_DN6496_c0_g1	105.233	0.923245	0.246233	3.74947	0.000177206	0.02225
TRINITY_DN25504_c0_g1	40.3219	-0.85178	0.227363	-3.74634	0.000179434	0.0223066
TRINITY_DN61196_c0_g2	66.559	-0.781541	0.209319	-3.73373	0.000188668	0.0232246
TRINITY_DN9837_c0_g1	500.843	0.769044	0.206431	3.72543	0.000194986	0.0235679
TRINITY_DN3752_c0_g1	628.978	-0.766661	0.205808	-3.72514	0.000195211	0.0235679
TRINITY_DN2538_c0_g4	30.6778	-0.792993	0.213639	-3.71184	0.000205758	0.0246047
TRINITY_DN1514_c0_g1	30.3214	-0.68831	0.185885	-3.70287	0.000213172	0.0252508
TRINITY_DN12826_c0_g1	20.2417	-0.899791	0.243216	-3.69956	0.000215972	0.02529
TRINITY_DN2757_c2_g1	51.4637	-0.906972	0.245278	-3.69774	0.000217531	0.02529
TRINITY_DN46457_c2_g1	93.3522	-0.84666	0.229187	-3.69419	0.000220591	0.0253761
TRINITY_DN394_c1_g1	53.9445	-0.590592	0.159956	-3.69221	0.000222314	0.0253761
TRINITY_DN13720_c0_g1	29.3449	-0.930031	0.252924	-3.67712	0.000235879	0.026682
TRINITY_DN2340_c0_g1	235.892	0.871456	0.237848	3.66392	0.000248386	0.0278459
TRINITY_DN4115_c0_g2	86.5664	-0.612545	0.167363	-3.65997	0.000252246	0.0280284
TRINITY_DN16230_c0_g1	41.0124	-0.721694	0.197454	-3.65499	0.00025719	0.028327
TRINITY_DN4245_c0_g1	12.0914	1.62391	0.444721	3.65153	0.000260679	0.0284617
TRINITY_DN33983_c0_g2	691.134	-0.741523	0.203634	-3.64144	0.000271114	0.0293457
TRINITY_DN70064_c0_g2	43.0356	-0.769903	0.211825	-3.63462	0.000278395	0.0298062
TRINITY_DN14767_c0_g1	45.318	1.11485	0.306864	3.63303	0.000280116	0.0298062
TRINITY_DN13448_c0_g1	52.8789	-0.743605	0.205716	-3.61471	0.000300681	0.0317256
TRINITY_DN76273_c0_g1	78.724	-0.749458	0.208013	-3.60295	0.000314628	0.0326778
TRINITY_DN112580_c0_g1	53.7161	-0.57421	0.159382	-3.60272	0.00031491	0.0326778
TRINITY_DN6390_c0_g2	86.4665	-0.868706	0.242986	-3.57513	0.000350056	0.0360271
TRINITY_DN11904_c0_g1	200.442	-1.10835	0.31138	-3.55949	0.00037158	0.0379314
TRINITY_DN887_c0_g1	30.5004	1.3397	0.377887	3.54524	0.000392262	0.0397197
TRINITY_DN4445_c0_g3	21.9668	-1.0824	0.306988	-3.52587	0.000422093	0.0423984
TRINITY_DN24085_c0_g1	43.9637	-0.646497	0.18438	-3.50632	0.000454345	0.0452759
TRINITY_DN43537_c0_g1	233.8	-0.841508	0.240204	-3.50331	0.00045952	0.045431
TRINITY_DN6484_c0_g1	66.824	-0.655318	0.18729	-3.49896	0.000467085	0.0458181
TRINITY_DN1039_c0_g3	283.864	-0.641502	0.183618	-3.49368	0.000476417	0.0463712
TRINITY_DN2484_c1_g1	71.8989	1.07979	0.31002	3.48297	0.000495878	0.0478075
TRINITY_DN81293_c0_g1	167.321	-0.822278	0.236191	-3.48141	0.000498788	0.0478075
TRINITY_DN9719_c0_g1	93.4235	-1.04445	0.300593	-3.47464	0.000511536	0.0482417
TRINITY_DN76454_c0_g1	103.082	0.626892	0.180581	3.47153	0.000517499	0.0482417
TRINITY_DN1498_c0_g1	149.663	-0.523609	0.150832	-3.47147	0.000517626	0.0482417
TRINITY_DN2718_c0_g2	45.2848	-0.742099	0.213952	-3.46853	0.000523323	0.0482417
TRINITY_DN13944_c0_g1	16.5579	0.99803	0.287865	3.46701	0.000526291	0.0482417
TRINITY_DN13594_c0_g1	50.4788	-0.75071	0.216532	-3.46696	0.000526371	0.0482417
TRINITY_DN23080_c0_g1	29.6495	-0.804244	0.232413	-3.46041	0.000539351	0.0488484
TRINITY_DN3359_c0_g1	564.415	-0.481815	0.139308	-3.45864	0.000542901	0.0488484
TRINITY_DN13898_c0_g2	197.105	-0.525919	0.15215	-3.45658	0.00054708	0.0488484
TRINITY_DN88761_c0_g1	77.7036	-0.616548	0.178407	-3.45585	0.000548552	0.0488484
TRINITY_DN419_c0_g1	690.21	-0.361478	0.104959	-3.444	0.000573168	0.0506809
TRINITY_DN8077_c0_g1	33.914	-0.713664	0.208404	-3.42443	0.000616086	0.0540949
TRINITY_DN36690_c0_g2	363.324	0.829711	0.242973	3.41483	0.000638214	0.0553301
TRINITY_DN25012_c0_g1	76.8133	2.2405	0.65617	3.41451	0.000638967	0.0553301
TRINITY_DN3118_c0_g1	70.3191	-0.88684	0.2602	-3.4083	0.000653679	0.0562164
TRINITY_DN9400_c0_g2	374.249	-0.846314	0.248857	-3.40081	0.000671862	0.0573871
TRINITY_DN822_c1_g2	42.5571	-0.869695	0.256213	-3.39442	0.000687746	0.0583469
TRINITY_DN78529_c0_g1	14.4682	-0.965191	0.284726	-3.3899	0.000699183	0.0586194
TRINITY_DN34713_c0_g1	55.6418	-0.659223	0.194492	-3.38946	0.000700295	0.0586194
TRINITY_DN1442_c0_g1	119.829	0.986221	0.291963	3.3779	0.000730415	0.0607357
TRINITY_DN1232_c0_g1	358.277	-0.38639	0.11458	-3.37223	0.000745619	0.0614161
TRINITY_DN201919_c0_g1	39.6413	-2.71115	0.804606	-3.36954	0.000752938	0.0614161
TRINITY_DN2381_c0_g1	28.1878	-0.913234	0.271036	-3.36942	0.000753272	0.0614161
TRINITY_DN12094_c0_g1	82.9796	-0.58082	0.173015	-3.35705	0.000787798	0.0634702
TRINITY_DN12809_c1_g1	339.73	-0.947356	0.282222	-3.35677	0.000788575	0.0634702
TRINITY_DN2950_c3_g1	40.4403	-1.26787	0.379145	-3.34402	0.00082573	0.0658986
TRINITY_DN18215_c1_g1	34.3055	-0.819764	0.245229	-3.34284	0.000829243	0.0658986
TRINITY_DN1026_c0_g2	69.4565	-0.743936	0.222866	-3.33805	0.0008437	0.0665517
TRINITY_DN14830_c0_g3	25.2688	-1.14652	0.343668	-3.33613	0.000849547	0.0665517
TRINITY_DN31621_c0_g2	84.1377	-0.632471	0.189664	-3.33469	0.00085396	0.0665517
TRINITY_DN70064_c0_g1	10.5683	-1.32301	0.396922	-3.33316	0.000858664	0.0665517
TRINITY_DN22347_c0_g1	51.2577	-0.960332	0.28849	-3.32882	0.000872152	0.0670206
TRINITY_DN3745_c0_g1	64.7328	-0.820791	0.246826	-3.32538	0.000882984	0.0670206
TRINITY_DN37539_c0_g1	114.359	-0.715854	0.215281	-3.32521	0.000883512	0.0670206
TRINITY_DN30556_c0_g1	123.866	-0.866862	0.260757	-3.32441	0.000886064	0.0670206
TRINITY_DN11951_c0_g1	320.64	-2.11799	0.640191	-3.30837	0.000938407	0.0705547
TRINITY_DN12057_c0_g1	71.0535	-0.673223	0.204019	-3.29981	0.000967506	0.0723095
TRINITY_DN16842_c0_g1	180.428	0.574361	0.174472	3.292	0.000994779	0.073908
TRINITY_DN2866_c0_g3	28.6228	-0.735178	0.223548	-3.28867	0.0010066	0.0743465
TRINITY_DN7437_c0_g1	32.3717	-0.652119	0.198518	-3.28493	0.00102006	0.0748998
TRINITY_DN4486_c0_g1	277.998	0.796152	0.243054	3.27562	0.00105429	0.0769632
TRINITY_DN54917_c0_g4	33.6736	-0.713994	0.219093	-3.25886	0.00111861	0.0804484
TRINITY_DN25950_c0_g1	32.3644	-0.607808	0.18666	-3.25623	0.00112901	0.0804484
TRINITY_DN14249_c0_g2	62.9145	0.714006	0.219418	3.2541	0.00113753	0.0804484
TRINITY_DN8088_c0_g1	411.603	-0.560928	0.172408	-3.2535	0.00113993	0.0804484
TRINITY_DN822_c1_g1	61.7289	-0.558389	0.171689	-3.25234	0.0011446	0.0804484
TRINITY_DN8231_c0_g2	370.99	0.531022	0.163282	3.25217	0.00114528	0.0804484
TRINITY_DN33292_c0_g1	15.8436	-1.30819	0.402301	-3.25177	0.00114688	0.0804484
TRINITY_DN1097_c0_g1	87.9724	1.00816	0.310307	3.2489	0.00115854	0.0805094
TRINITY_DN5230_c0_g2	77.3819	1.00033	0.308016	3.24767	0.00116355	0.0805094
TRINITY_DN1277_c0_g1	132.966	0.741701	0.228506	3.24587	0.00117094	0.0805094
TRINITY_DN4710_c0_g1	70.9849	-0.668907	0.206118	-3.24527	0.0011734	0.0805094
TRINITY_DN32510_c0_g1	53.0624	-0.741106	0.228841	-3.23852	0.0012015	0.0819893
TRINITY_DN3058_c0_g1	220.176	-0.420816	0.130134	-3.23371	0.00122192	0.0824904
TRINITY_DN21755_c0_g1	22.4708	1.12861	0.349016	3.2337	0.00122198	0.0824904
TRINITY_DN12412_c0_g1	15.2997	-1.27081	0.393516	-3.22936	0.00124066	0.083201
TRINITY_DN330_c0_g1	335.763	-0.906232	0.280725	-3.22819	0.00124576	0.083201
TRINITY_DN4044_c0_g1	70.9027	-0.961159	0.297902	-3.22643	0.00125347	0.0832729
TRINITY_DN990_c0_g1	87.1889	-0.776972	0.241098	-3.22264	0.00127013	0.0836532
TRINITY_DN20934_c0_g1	35.3115	-0.898416	0.278829	-3.22211	0.00127252	0.0836532
TRINITY_DN4118_c0_g1	255.071	-0.328143	0.101911	-3.21991	0.0012823	0.0838571
TRINITY_DN3037_c0_g1	33.2268	1.17616	0.36548	3.21813	0.00129028	0.0839418
TRINITY_DN4214_c0_g1	156.218	-0.67593	0.210281	-3.21442	0.0013071	0.0845974
TRINITY_DN724_c0_g1	199.141	-0.371372	0.115643	-3.21136	0.00132109	0.0850646
TRINITY_DN1562_c0_g1	13.4889	-1.11226	0.346855	-3.2067	0.00134267	0.0860133
TRINITY_DN7993_c0_g1	52.5774	0.660998	0.206724	3.19749	0.00138631	0.0883578
TRINITY_DN20197_c0_g1	280.502	0.457315	0.143514	3.18656	0.00143976	0.0913013
TRINITY_DN286_c0_g1	136.026	-0.650299	0.204572	-3.17883	0.00147873	0.093301
TRINITY_DN14082_c1_g1	59.5752	-0.600344	0.189035	-3.17584	0.00149403	0.0935725
TRINITY_DN571_c0_g1	1738.16	-0.635116	0.200071	-3.17444	0.00150124	0.0935725
TRINITY_DN42506_c0_g1	35.9723	0.760445	0.239764	3.17164	0.00151581	0.0935725
TRINITY_DN1620_c0_g1	138.275	-0.732298	0.230904	-3.17144	0.00151684	0.0935725
TRINITY_DN12458_c0_g1	96.2276	-0.707852	0.223331	-3.16951	0.00152694	0.0935725
TRINITY_DN18623_c0_g1	30.2395	0.759335	0.239679	3.16813	0.00153422	0.0935725
TRINITY_DN3512_c0_g1	68.5294	0.495526	0.156419	3.16795	0.0015352	0.0935725
TRINITY_DN11774_c0_g2	18.3685	-1.04515	0.330165	-3.16554	0.00154795	0.0938942
TRINITY_DN19312_c0_g2	77.0512	-0.646039	0.204569	-3.15804	0.00158832	0.0950431
TRINITY_DN19239_c0_g1	62.0238	1.09284	0.346057	3.15797	0.00158873	0.0950431
TRINITY_DN13371_c0_g1	59.432	-0.706482	0.223725	-3.15781	0.0015896	0.0950431
TRINITY_DN5441_c0_g1	41.5998	-0.624898	0.19801	-3.15588	0.00160014	0.0951132
TRINITY_DN94075_c0_g2	20.6454	1.05742	0.335176	3.15483	0.00160593	0.0951132
TRINITY_DN28351_c0_g1	55.3875	-0.74594	0.236913	-3.14859	0.00164061	0.0967113
TRINITY_DN208_c0_g2	67.4545	-0.568656	0.180974	-3.1422	0.00167683	0.0983843
TRINITY_DN3732_c2_g1	46.9293	1.08092	0.344357	3.13894	0.00169558	0.0990217
TRINITY_DN11301_c0_g1	486.312	0.409762	0.130726	3.13452	0.00172138	0.0992787
TRINITY_DN17508_c0_g1	89.3467	-0.619746	0.198022	-3.12968	0.00174999	0.0992787
TRINITY_DN9903_c1_g2	34.4714	1.18247	0.377972	3.12844	0.00175735	0.0992787
TRINITY_DN4681_c0_g1	295.192	-0.543414	0.173722	-3.12806	0.00175964	0.0992787
TRINITY_DN30662_c0_g1	94.4935	-0.506731	0.162013	-3.12771	0.00176174	0.0992787
TRINITY_DN24669_c0_g1	48.061	-0.831103	0.26574	-3.1275	0.00176298	0.0992787
TRINITY_DN8507_c2_g1	37.245	-0.722329	0.231003	-3.12692	0.00176649	0.0992787
TRINITY_DN919_c1_g1	106.092	0.702542	0.224759	3.12576	0.00177346	0.0992787
TRINITY_DN10378_c0_g2	30.5615	0.823662	0.263513	3.1257	0.00177381	0.0992787
TRINITY_DN80318_c0_g1	665.499	-1.07849	0.345135	-3.12484	0.00177905	0.0992787

## Sheet: SamplingPhase_Sex_Male
	baseMean	log2FoldChange	lfcSE	stat	pvalue	padj
TRINITY_DN334_c0_g1	24.9293	-27.1078	3.75362	-7.22179	5.13e-13	6.3e-09
TRINITY_DN11216_c0_g1	2496.96	2.17022	0.365118	5.94387	2.78e-09	1.71e-05
TRINITY_DN83656_c0_g1	206.491	1.67615	0.33801	4.95888	7.09e-07	0.00290096
TRINITY_DN35380_c1_g1	171.905	2.40906	0.500611	4.81224	1.49e-06	0.00458015
TRINITY_DN5501_c0_g1	72.8594	1.84616	0.392748	4.70061	2.59e-06	0.00636782
TRINITY_DN1190_c0_g2	971.823	1.84852	0.405056	4.56361	5.03e-06	0.00885599
TRINITY_DN12809_c1_g1	339.73	1.69054	0.370514	4.56269	5.05e-06	0.00885599
TRINITY_DN5850_c0_g1	87.0696	1.31182	0.300269	4.36883	1.25e-05	0.0170367
TRINITY_DN21754_c0_g1	48.6142	-1.86166	0.425518	-4.37504	1.21e-05	0.0170367
TRINITY_DN46792_c0_g1	1175.84	1.70076	0.394136	4.31517	1.59e-05	0.0186394
TRINITY_DN2621_c0_g1	36.7766	-1.93508	0.449502	-4.30494	1.67e-05	0.0186394
TRINITY_DN8748_c0_g2	532.573	1.22255	0.285282	4.28541	1.82e-05	0.0186585
TRINITY_DN15319_c0_g1	26.3822	3.7947	0.899692	4.21777	2.47e-05	0.0216326
TRINITY_DN8021_c0_g1	123.054	-0.909983	0.215389	-4.22483	2.39e-05	0.0216326
TRINITY_DN1202_c0_g1	505.687	1.70486	0.420238	4.05689	4.97e-05	0.0406961
TRINITY_DN3142_c0_g1	598.819	0.74199	0.184031	4.03188	5.53e-05	0.04245
TRINITY_DN1133_c0_g1	626.625	1.41096	0.353156	3.9953	6.46e-05	0.0440616
TRINITY_DN1108_c0_g1	27.8641	-1.74232	0.436071	-3.9955	6.46e-05	0.0440616
TRINITY_DN17469_c0_g1	33.7099	2.34736	0.600355	3.90996	9.23e-05	0.0515051
TRINITY_DN85783_c0_g2	41.5693	1.61072	0.409927	3.92928	8.52e-05	0.0515051
TRINITY_DN4380_c0_g1	24.9229	-2.03766	0.520634	-3.9138	9.09e-05	0.0515051
TRINITY_DN120_c6_g1	21.6106	-2.34301	0.597512	-3.92127	8.81e-05	0.0515051
TRINITY_DN11904_c0_g1	200.442	1.70281	0.438053	3.88722	0.000101398	0.0518861
TRINITY_DN8854_c0_g1	27.0798	1.4442	0.373408	3.86762	0.000109901	0.0518861
TRINITY_DN14596_c0_g1	135.434	1.29656	0.335098	3.86921	0.00010919	0.0518861
TRINITY_DN37662_c0_g1	126.907	1.20835	0.311795	3.87546	0.000106423	0.0518861
TRINITY_DN4181_c0_g1	172.439	1.77112	0.463003	3.82529	0.000130616	0.0593819
TRINITY_DN46655_c0_g1	27.7206	2.35999	0.620255	3.80487	0.000141881	0.0597349
TRINITY_DN11517_c0_g1	40.0116	1.67278	0.440254	3.79957	0.000144949	0.0597349
TRINITY_DN1112_c0_g1	217.018	0.991696	0.261124	3.79779	0.000145992	0.0597349
TRINITY_DN1072_c1_g1	57.3174	1.61112	0.425779	3.78393	0.000154373	0.0611267
TRINITY_DN10107_c0_g1	222.756	1.22351	0.325398	3.76006	0.000169872	0.0636071
TRINITY_DN1759_c0_g2	1441.01	1.08694	0.289202	3.7584	0.000171001	0.0636071
TRINITY_DN3491_c0_g1	402.542	1.84741	0.495753	3.72647	0.000194177	0.0644195
TRINITY_DN21789_c0_g2	122.86	1.19881	0.321262	3.73158	0.000190285	0.0644195
TRINITY_DN2698_c0_g1	94.4641	0.950683	0.255	3.72817	0.000192878	0.0644195
TRINITY_DN23403_c0_g2	20.6537	-1.8882	0.505017	-3.73888	0.000184845	0.0644195
TRINITY_DN3356_c0_g1	139.072	2.00879	0.541573	3.70918	0.000207933	0.0656941
TRINITY_DN20197_c0_g1	280.502	-0.758339	0.204502	-3.70822	0.000208722	0.0656941
TRINITY_DN3001_c0_g1	295.521	1.24924	0.33767	3.6996	0.000215944	0.0662677
TRINITY_DN8185_c0_g1	47.7285	1.81062	0.491785	3.68173	0.000231659	0.0671184
TRINITY_DN66702_c0_g3	36.2386	1.62904	0.442921	3.67795	0.000235119	0.0671184
TRINITY_DN1175_c0_g1	78.684	1.358	0.368975	3.68048	0.000232797	0.0671184
TRINITY_DN7924_c0_g1	91.7342	1.54493	0.422018	3.66081	0.000251417	0.0691721
TRINITY_DN7429_c0_g1	158.383	0.947629	0.259013	3.65861	0.000253584	0.0691721
TRINITY_DN17469_c0_g2	47.8104	1.89692	0.524796	3.61459	0.000300821	0.0768616
TRINITY_DN16848_c0_g1	613.803	0.904096	0.249438	3.62453	0.000289492	0.0768616
TRINITY_DN1368_c0_g1	110.197	-1.57893	0.43744	-3.60947	0.00030682	0.0768616
TRINITY_DN40734_c0_g1	23.9353	-6.1683	1.70782	-3.61179	0.000304091	0.0768616
TRINITY_DN30747_c0_g1	58.783	1.45835	0.405729	3.5944	0.000325137	0.0772892
TRINITY_DN21894_c0_g2	466.173	1.4452	0.401751	3.59726	0.000321586	0.0772892
TRINITY_DN450_c0_g1	544.443	0.758782	0.211208	3.59258	0.000327417	0.0772892
TRINITY_DN2666_c0_g1	559.927	0.604325	0.168576	3.58488	0.000337233	0.0781045
TRINITY_DN183036_c0_g1	398.145	1.25687	0.351957	3.57108	0.000355513	0.0793441
TRINITY_DN152_c0_g1	223.993	0.87724	0.245369	3.57519	0.000349975	0.0793441
TRINITY_DN37681_c0_g1	42.3868	1.23485	0.347188	3.55671	0.000375529	0.0808706
TRINITY_DN21755_c0_g1	22.4708	-1.80406	0.506795	-3.55974	0.000371224	0.0808706
TRINITY_DN5099_c0_g2	355.408	1.34047	0.377547	3.55048	0.000384528	0.0813807
TRINITY_DN20957_c0_g1	118.208	1.48693	0.420999	3.53191	0.000412576	0.0844063
TRINITY_DN5_c0_g2	41.5725	1.17356	0.332102	3.53373	0.000409739	0.0844063
TRINITY_DN1991_c7_g1	249.106	1.37219	0.391992	3.50056	0.000464286	0.0857774
TRINITY_DN1789_c0_g1	53.4642	1.18684	0.337546	3.51609	0.000437955	0.0857774
TRINITY_DN19175_c0_g1	530.757	1.16177	0.331442	3.50518	0.000456291	0.0857774
TRINITY_DN173694_c0_g3	42.5055	1.07115	0.30515	3.51025	0.000447691	0.0857774
TRINITY_DN60297_c0_g1	61.3658	0.804306	0.229912	3.49832	0.000468194	0.0857774
TRINITY_DN148_c0_g1	84.5783	0.784758	0.22406	3.50244	0.000461021	0.0857774
TRINITY_DN2038_c0_g1	111.866	-0.680094	0.194292	-3.50038	0.000464603	0.0857774
TRINITY_DN27654_c0_g1	25.4535	1.89042	0.543411	3.4788	0.000503668	0.0883217
TRINITY_DN42269_c0_g2	240.181	1.03407	0.296817	3.48387	0.000494228	0.0883217
TRINITY_DN2632_c0_g1	483.866	0.831097	0.238732	3.4813	0.000498994	0.0883217
TRINITY_DN19646_c0_g1	41.6413	-1.42942	0.411862	-3.47063	0.000519233	0.0897687
TRINITY_DN2460_c1_g1	67.4965	1.69319	0.489462	3.45929	0.000541598	0.0913862
TRINITY_DN3884_c0_g1	2325.81	1.39177	0.40401	3.4449	0.000571279	0.0913862
TRINITY_DN14721_c1_g1	26.437	1.28777	0.372898	3.45342	0.00055353	0.0913862
TRINITY_DN215_c0_g1	193.751	1.20303	0.349316	3.44396	0.000573257	0.0913862
TRINITY_DN4656_c0_g1	272.957	1.09696	0.318388	3.44536	0.000570295	0.0913862
TRINITY_DN660_c0_g1	131.059	0.842155	0.244152	3.4493	0.000562045	0.0913862
TRINITY_DN125858_c0_g1	167.111	0.807503	0.235016	3.43595	0.000590472	0.0929236
TRINITY_DN8117_c0_g1	181.924	0.838296	0.244263	3.43194	0.000599273	0.093115
TRINITY_DN14679_c0_g1	438.953	1.6005	0.467518	3.4234	0.000618419	0.0937172
TRINITY_DN578_c0_g1	92.2668	1.03624	0.302692	3.42342	0.000618394	0.0937172
TRINITY_DN6881_c0_g1	96.6331	1.0927	0.319691	3.41799	0.000630845	0.0944344
TRINITY_DN102892_c1_g2	352.407	1.52852	0.449308	3.40195	0.000669071	0.0989499
TRINITY_DN12662_c0_g3	15.1116	1.65482	0.487555	3.39413	0.000688481	0.0997705
TRINITY_DN4533_c0_g1	35.8017	1.60712	0.476762	3.37092	0.000749188	0.0997705
TRINITY_DN8083_c0_g3	19.4771	1.59345	0.473052	3.36846	0.000755899	0.0997705
TRINITY_DN11886_c0_g1	550.324	1.52607	0.452904	3.36952	0.000752989	0.0997705
TRINITY_DN6905_c0_g1	50.9358	1.31789	0.390315	3.37649	0.000734174	0.0997705
TRINITY_DN4290_c0_g1	84.0963	1.14057	0.338278	3.3717	0.000747048	0.0997705
TRINITY_DN5562_c0_g3	34.5835	1.11278	0.329207	3.38017	0.000724417	0.0997705
TRINITY_DN3491_c0_g2	127.175	0.999139	0.295033	3.38653	0.000707827	0.0997705
TRINITY_DN738_c1_g1	470.677	0.491066	0.144905	3.38888	0.000701784	0.0997705
TRINITY_DN75465_c0_g1	257.768	-0.867819	0.256602	-3.38197	0.00071968	0.0997705

## Sheet: SamplingPhase_Sex_Female
	baseMean	log2FoldChange	lfcSE	stat	pvalue	padj
TRINITY_DN334_c0_g1	24.9293	-22.2396	3.30627	-6.72648	1.73812e-11	2.52445e-07
TRINITY_DN2598_c0_g1	96.6458	0.928367	0.204639	4.53662	5.71638e-06	0.0415123
TRINITY_DN4227_c0_g1	19.2572	3.65498	0.843256	4.33437	1.46177e-05	0.0532235
TRINITY_DN46896_c0_g1	109.632	0.949974	0.219203	4.33376	1.46581e-05	0.0532235

## Sheet: Denovo_Annotation
Sequence.Name	sequence.length	best.hit.to.nr	hit.length	E.value	Bit.score	GO.Biological.Process	GO.Cellular.Component	GO.Molecular.Function	Enzyme	Domain	specis	genus	family	order	class	phylum	kingdom	superkingdom	X.gene_id	transcript_id	sprot_Top_BLASTX_hit	prot_id	prot_coords	sprot_Top_BLASTP_hit	eggnog	Kegg	gene_ontology_BLASTX	gene_ontology_BLASTP
TRINITY_DN1_c0_g2_i1	5928	gi|944454959|gb|KQL93169.1| hypothetical protein Y1Q_025009	1947	0	4048.01	GO:0032508 DNA duplex unwinding | GO:0051297 centrosome organization | GO:0006357 regulation of transcription from RNA polymerase II promoter | GO:0007051 spindle organization | GO:0006333 chromatin assembly or disassembly | GO:0006200 ATP catabolic process | GO:0016568 chromatin modification	GO:0016581 NuRD complex | GO:0005737 cytoplasm | GO:0005730 nucleolus | GO:0045111 intermediate filament cytoskeleton | GO:0005813 centrosome	GO:0005515 protein binding | GO:0008270 zinc ion binding | GO:0003677 DNA binding | GO:0004003 ATP-dependent DNA helicase activity | GO:0005524 ATP binding	3.6.4.12	pfam08074 CHDCT2 | pfam00176 SNF2_N | pfam06461 DUF1086 | pfam08073 CHDNT | pfam00271 Helicase_C | pfam06465 DUF1087 | pfam00628 PHD | pfam00385 Chromo	8496|Alligator mississippiensis	Alligator	Alligatoridae	Crocodylia	-	Chordata	Metazoa	Eukaryota	TRINITY_DN1_c0_g2	TRINITY_DN1_c0_g2_i1	CHD3_HUMAN^CHD3_HUMAN^Q:1096-4674,H:378-1570^92.803%ID^E:0^RecName: Full=Chromodomain-helicase-DNA-binding protein 3;^Eukaryota; Metazoa; Chordata; Craniata; Vertebrata; Euteleostomi; Mammalia; Eutheria; Euarchontoglires; Primates; Haplorrhini; Catarrhini; Hominidae; Homo`CHD3_HUMAN^CHD3_HUMAN^Q:5026-5925,H:1695-2000^84.314%ID^E:1.76e-149^RecName: Full=Chromodomain-helicase-DNA-binding protein 3;…	TRINITY_DN1_c0_g2_i1.p1	3-5930[+]	CHD3_HUMAN^CHD3_HUMAN^Q:25-1975,H:34-2000^83.842%ID^E:0^RecName: Full=Chromodomain-helicase-DNA-binding protein 3;^Eukaryota; Metazoa; Chordata; Craniata; Vertebrata; Euteleostomi; Mammalia; Eutheria; Euarchontoglires; Primates; Haplorrhini; Catarrhini; Hominidae; Homo	COG0553^helicase	KEGG:hsa:1107`KO:K11642	GO:0034451^cellular_component^centriolar satellite`GO:0005813^cellular_component^centrosome`GO:0005737^cellular_component^cytoplasm`GO:0005730^cellular_component^nucleolus`GO:0005654^cellular_component^nucleoplasm`GO:0005634^cellular_component^nucleus`GO:0016581^cellular_component^NuRD complex`GO:0005524^molecular_function^ATP binding`GO:0016887^molecular_function^ATPase activity`GO:0003677^molec…	GO:0034451^cellular_component^centriolar satellite`GO:0005813^cellular_component^centrosome`GO:0005737^cellular_component^cytoplasm`GO:0005730^cellular_component^nucleolus`GO:0005654^cellular_component^nucleoplasm`GO:0005634^cellular_component^nucleus`GO:0016581^cellular_component^NuRD complex`GO:0005524^molecular_function^ATP binding`GO:0016887^molecular_function^ATPase activity`GO:0003677^molec…
TRINITY_DN1_c1_g1_i12	1101	gi|513220206|ref|XP_003642567.2| PREDICTED: chromodomain-helicase-DNA-binding protein 5	291	1.4e-215	741.265	GO:0035093 spermatogenesis, exchange of chromosomal proteins | GO:0060850 regulation of transcription involved in cell fate commitment | GO:0006200 ATP catabolic process | GO:0043967 histone H4 acetylation | GO:0008285 negative regulation of cell proliferation | GO:0021895 cerebral cortex neuron differentiation	GO:0016021 integral to membrane | GO:0016581 NuRD complex | GO:0000792 heterochromatin | GO:0005789 endoplasmic reticulum membrane	GO:0008026 ATP-dependent helicase activity | GO:0035064 methylated histone residue binding | GO:0008270 zinc ion binding | GO:0005524 ATP binding | GO:0003677 DNA binding | GO:0003682 chromatin binding	-	pfam00628 PHD | pfam04851 ResIII | pfam13831 PHD_2	9031|Gallus gallus	Gallus	Phasianidae	Galliformes	Aves	Chordata	Metazoa	Eukaryota	TRINITY_DN1_c1_g1	TRINITY_DN1_c1_g1_i12	CHD5_HUMAN^CHD5_HUMAN^Q:55-894,H:332-612^90.036%ID^E:1.44e-158^RecName: Full=Chromodomain-helicase-DNA-binding protein 5;^Eukaryota; Metazoa; Chordata; Craniata; Vertebrata; Euteleostomi; Mammalia; Eutheria; Euarchontoglires; Primates; Haplorrhini; Catarrhini; Hominidae; Homo`CHD5_HUMAN^CHD5_HUMAN^Q:730-1101,H:781-898^62.992%ID^E:8.86e-26^RecName: Full=Chromodomain-helicase-DNA-binding protein 5;…	TRINITY_DN1_c1_g1_i12.p1	2-1102[+]	CHD5_HUMAN^CHD5_HUMAN^Q:19-298,H:332-612^90.036%ID^E:3.79e-171^RecName: Full=Chromodomain-helicase-DNA-binding protein 5;^Eukaryota; Metazoa; Chordata; Craniata; Vertebrata; Euteleostomi; Mammalia; Eutheria; Euarchontoglires; Primates; Haplorrhini; Catarrhini; Hominidae; Homo`CHD5_HUMAN^CHD5_HUMAN^Q:227-367,H:763-898^57.931%ID^E:3.02e-38^RecName: Full=Chromodomain-helicase-DNA-binding protein 5;^…	ENOG410XNUT^helicase activity	KEGG:hsa:26038`KO:K14435	GO:0005829^cellular_component^cytosol`GO:0000792^cellular_component^heterochromatin`GO:0016020^cellular_component^membrane`GO:0016607^cellular_component^nuclear speck`GO:0005654^cellular_component^nucleoplasm`GO:0005634^cellular_component^nucleus`GO:0016581^cellular_component^NuRD complex`GO:0005524^molecular_function^ATP binding`GO:0003677^molecular_function^DNA binding`GO:0003678^molecular_func…	GO:0005829^cellular_component^cytosol`GO:0000792^cellular_component^heterochromatin`GO:0016020^cellular_component^membrane`GO:0016607^cellular_component^nuclear speck`GO:0005654^cellular_component^nucleoplasm`GO:0005634^cellular_component^nucleus`GO:0016581^cellular_component^NuRD complex`GO:0005524^molecular_function^ATP binding`GO:0003677^molecular_function^DNA binding`GO:0003678^molecular_func…
TRINITY_DN1_c1_g1_i8	1815	gi|513220206|ref|XP_003642567.2| PREDICTED: chromodomain-helicase-DNA-binding protein 5	586	0	1441.94	GO:0035093 spermatogenesis, exchange of chromosomal proteins | GO:0060850 regulation of transcription involved in cell fate commitment | GO:0006200 ATP catabolic process | GO:0043967 histone H4 acetylation | GO:0008285 negative regulation of cell proliferation | GO:0021895 cerebral cortex neuron differentiation	GO:0016021 integral to membrane | GO:0016581 NuRD complex | GO:0000792 heterochromatin | GO:0005789 endoplasmic reticulum membrane	GO:0008026 ATP-dependent helicase activity | GO:0035064 methylated histone residue binding | GO:0008270 zinc ion binding | GO:0005524 ATP binding | GO:0003677 DNA binding | GO:0003682 chromatin binding	3.6.4.12	pfam00176 SNF2_N | pfam00628 PHD | pfam00385 Chromo | pfam13831 PHD_2	9031|Gallus gallus	Gallus	Phasianidae	Galliformes	Aves	Chordata	Metazoa	Eukaryota	TRINITY_DN1_c1_g1	TRINITY_DN1_c1_g1_i8	CHD5_HUMAN^CHD5_HUMAN^Q:58-1815,H:343-929^92.675%ID^E:0^RecName: Full=Chromodomain-helicase-DNA-binding protein 5;^Eukaryota; Metazoa; Chordata; Craniata; Vertebrata; Euteleostomi; Mammalia; Eutheria; Euarchontoglires; Primates; Haplorrhini; Catarrhini; Hominidae; Homo`CHD5_HUMAN^CHD5_HUMAN^Q:271-408,H:342-387^54.348%ID^E:3.25e-11^RecName: Full=Chromodomain-helicase-DNA-binding protein 5;^Eukaryo…	TRINITY_DN1_c1_g1_i8.p1	1-1815[+]	CHD5_HUMAN^CHD5_HUMAN^Q:20-605,H:343-929^92.675%ID^E:0^RecName: Full=Chromodomain-helicase-DNA-binding protein 5;^Eukaryota; Metazoa; Chordata; Craniata; Vertebrata; Euteleostomi; Mammalia; Eutheria; Euarchontoglires; Primates; Haplorrhini; Catarrhini; Hominidae; Homo`CHD5_HUMAN^CHD5_HUMAN^Q:84-136,H:335-387^52.83%ID^E:8.83e-13^RecName: Full=Chromodomain-helicase-DNA-binding protein 5;^Eukaryota;…	ENOG410XNUT^helicase activity	KEGG:hsa:26038`KO:K14435	GO:0005829^cellular_component^cytosol`GO:0000792^cellular_component^heterochromatin`GO:0016020^cellular_component^membrane`GO:0016607^cellular_component^nuclear speck`GO:0005654^cellular_component^nucleoplasm`GO:0005634^cellular_component^nucleus`GO:0016581^cellular_component^NuRD complex`GO:0005524^molecular_function^ATP binding`GO:0003677^molecular_function^DNA binding`GO:0003678^molecular_func…	GO:0005829^cellular_component^cytosol`GO:0000792^cellular_component^heterochromatin`GO:0016020^cellular_component^membrane`GO:0016607^cellular_component^nuclear speck`GO:0005654^cellular_component^nucleoplasm`GO:0005634^cellular_component^nucleus`GO:0016581^cellular_component^NuRD complex`GO:0005524^molecular_function^ATP binding`GO:0003677^molecular_function^DNA binding`GO:0003678^molecular_func…
TRINITY_DN1_c2_g1_i3	786	gi|733871535|ref|XP_010716274.1| PREDICTED: chromodomain-helicase-DNA-binding protein 4 isoform X1	256	5.32e-168	583.147	GO:0043044 ATP-dependent chromatin remodeling | GO:0051225 spindle assembly | GO:0006355 regulation of transcription, DNA-dependent | GO:0032259 methylation | GO:0006200 ATP catabolic process | GO:0006364 rRNA processing	GO:0016581 NuRD complex | GO:0005737 cytoplasm | GO:0005813 centrosome | GO:0000790 nuclear chromatin	GO:0000980 RNA polymerase II distal enhancer sequence-specific DNA binding | GO:0008270 zinc ion binding | GO:0001103 RNA polymerase II repressing transcription factor binding | GO:0008026 ATP-dependent helicase activity | GO:0031492 nucleosomal DNA binding | GO:0000978 RNA polymerase II core promoter proximal region sequence-specific DNA binding | GO:0008017 microtubule binding | GO:0003723 RNA …	-	pfam08073 CHDNT | pfam00505 HMG_box	9103|Meleagris gallopavo	Meleagris	Phasianidae	Galliformes	Aves	Chordata	Metazoa	Eukaryota	TRINITY_DN1_c2_g1	TRINITY_DN1_c2_g1_i3	CHD4_HUMAN^CHD4_HUMAN^Q:112-786,H:153-376^91.111%ID^E:4.59e-59^RecName: Full=Chromodomain-helicase-DNA-binding protein 4;^Eukaryota; Metazoa; Chordata; Craniata; Vertebrata; Euteleostomi; Mammalia; Eutheria; Euarchontoglires; Primates; Haplorrhini; Catarrhini; Hominidae; Homo	TRINITY_DN1_c2_g1_i3.p1	2-787[+]	CHD4_HUMAN^CHD4_HUMAN^Q:33-262,H:148-376^91.304%ID^E:9.05e-94^RecName: Full=Chromodomain-helicase-DNA-binding protein 4;^Eukaryota; Metazoa; Chordata; Craniata; Vertebrata; Euteleostomi; Mammalia; Eutheria; Euarchontoglires; Primates; Haplorrhini; Catarrhini; Hominidae; Homo	COG0553^helicase	KEGG:hsa:1108`KO:K11643	GO:0005813^cellular_component^centrosome`GO:0005737^cellular_component^cytoplasm`GO:0016020^cellular_component^membrane`GO:0000790^cellular_component^nuclear chromatin`GO:0005654^cellular_component^nucleoplasm`GO:0016581^cellular_component^NuRD complex`GO:0032991^cellular_component^protein-containing complex`GO:0005524^molecular_function^ATP binding`GO:0003677^molecular_function^DNA binding`GO:00…	GO:0005813^cellular_component^centrosome`GO:0005737^cellular_component^cytoplasm`GO:0016020^cellular_component^membrane`GO:0000790^cellular_component^nuclear chromatin`GO:0005654^cellular_component^nucleoplasm`GO:0016581^cellular_component^NuRD complex`GO:0032991^cellular_component^protein-containing complex`GO:0005524^molecular_function^ATP binding`GO:0003677^molecular_function^DNA binding`GO:00…
TRINITY_DN10_c0_g2_i8	3003	gi|52138669|ref|NP_001004387.1| ephrin type-B receptor 5 precursor	1000	0	2284.8	GO:0032314 regulation of Rac GTPase activity | GO:0035898 parathyroid hormone secretion | GO:0051965 positive regulation of synapse assembly | GO:0050770 regulation of axonogenesis | GO:0031290 retinal ganglion cell axon guidance | GO:0021952 central nervous system projection neuron axonogenesis | GO:0018108 peptidyl-tyrosine phosphorylation | GO:0043088 regulation of Cdc42 GTPase activity | GO:0…	GO:0005887 integral to plasma membrane | GO:0030425 dendrite | GO:0005576 extracellular region	GO:0005003 ephrin receptor activity | GO:0008046 axon guidance receptor activity | GO:0005524 ATP binding	2.7.10.1 | 2.7.10.2	pfam07714 Pkinase_Tyr | pfam01404 Ephrin_lbd | pfam00069 Pkinase | pfam07647 SAM_2 | pfam00536 SAM_1 | pfam00041 fn3 | pfam07699 GCC2_GCC3	9031|Gallus gallus	Gallus	Phasianidae	Galliformes	Aves	Chordata	Metazoa	Eukaryota	TRINITY_DN10_c0_g2	TRINITY_DN10_c0_g2_i8	EPHB5_CHICK^EPHB5_CHICK^Q:1-3000,H:1-1002^97.405%ID^E:0^RecName: Full=Ephrin type-B receptor 5;^Eukaryota; Metazoa; Chordata; Craniata; Vertebrata; Euteleostomi; Archelosauria; Archosauria; Dinosauria; Saurischia; Theropoda; Coelurosauria; Aves; Neognathae; Galloanserae; Galliformes; Phasianidae; Phasianinae; Gallus	TRINITY_DN10_c0_g2_i8.p1	307-3309[+]	EPHB5_CHICK^EPHB5_CHICK^Q:1-1000,H:1-1002^97.405%ID^E:0^RecName: Full=Ephrin type-B receptor 5;^Eukaryota; Metazoa; Chordata; Craniata; Vertebrata; Euteleostomi; Archelosauria; Archosauria; Dinosauria; Saurischia; Theropoda; Coelurosauria; Aves; Neognathae; Galloanserae; Galliformes; Phasianidae; Phasianinae; Gallus	COG0515^Serine Threonine protein kinase	KEGG:gga:418308`KO:K05114	GO:0005887^cellular_component^integral component of plasma membrane`GO:0043235^cellular_component^receptor complex`GO:0005524^molecular_function^ATP binding`GO:0005003^molecular_function^ephrin receptor activity`GO:0004714^molecular_function^transmembrane receptor protein tyrosine kinase activity`GO:0007275^biological_process^multicellular organism development`GO:0033674^biological_process^positi…	GO:0005887^cellular_component^integral component of plasma membrane`GO:0043235^cellular_component^receptor complex`GO:0005524^molecular_function^ATP binding`GO:0005003^molecular_function^ephrin receptor activity`GO:0004714^molecular_function^transmembrane receptor protein tyrosine kinase activity`GO:0007275^biological_process^multicellular organism development`GO:0033674^biological_process^positi…
TRINITY_DN10_c0_g3_i1	861	gi|1706627|sp|P54755.1|EPHA5_CHICK RecName: Full=Ephrin type-A receptor 5; AltName: Full=EPH-like kinase 7; Short=EK7; Short=cEK7; Flags: Precursor	224	2.82e-150	524.24	GO:0021766 hippocampus development | GO:0032317 regulation of Rap GTPase activity | GO:0032956 regulation of actin cytoskeleton organization | GO:0032314 regulation of Rac GTPase activity | GO:0014028 notochord formation | GO:0051964 negative regulation of synapse assembly | GO:0007411 axon guidance | GO:0001501 skeletal system development | GO:0051965 positive regulation of synapse assembly | GO…	GO:0005925 focal adhesion | GO:0005791 rough endoplasmic reticulum | GO:0005887 integral to plasma membrane | GO:0030424 axon | GO:0031256 leading edge membrane | GO:0048471 perinuclear region of cytoplasm | GO:0009897 external side of plasma membrane | GO:0030425 dendrite | GO:0031901 early endosome membrane | GO:0043025 neuronal cell body	GO:0005005 transmembrane-ephrin receptor activity | GO:0005004 GPI-linked ephrin receptor activity | GO:0005524 ATP binding	2.7.10.1 | 2.7.10.2	pfam07714 Pkinase_Tyr | pfam00069 Pkinase	9031|Gallus gallus	Gallus	Phasianidae	Galliformes	Aves	Chordata	Metazoa	Eukaryota	TRINITY_DN10_c0_g3	TRINITY_DN10_c0_g3_i1	EPHA5_CHICK^EPHA5_CHICK^Q:1-672,H:704-927^100%ID^E:1.99e-158^RecName: Full=Ephrin type-A receptor 5;^Eukaryota; Metazoa; Chordata; Craniata; Vertebrata; Euteleostomi; Archelosauria; Archosauria; Dinosauria; Saurischia; Theropoda; Coelurosauria; Aves; Neognathae; Galloanserae; Galliformes; Phasianidae; Phasianinae; Gallus	TRINITY_DN10_c0_g3_i1.p1	55-915[+]	EPHA5_CHICK^EPHA5_CHICK^Q:1-224,H:704-927^100%ID^E:8.25e-159^RecName: Full=Ephrin type-A receptor 5;^Eukaryota; Metazoa; Chordata; Craniata; Vertebrata; Euteleostomi; Archelosauria; Archosauria; Dinosauria; Saurischia; Theropoda; Coelurosauria; Aves; Neognathae; Galloanserae; Galliformes; Phasianidae; Phasianinae; Gallus	COG0515^Serine Threonine protein kinase	.	GO:0030424^cellular_component^axon`GO:0030425^cellular_component^dendrite`GO:0005887^cellular_component^integral component of plasma membrane`GO:0043005^cellular_component^neuron projection`GO:0005886^cellular_component^plasma membrane`GO:0043235^cellular_component^receptor complex`GO:0005524^molecular_function^ATP binding`GO:0005004^molecular_function^GPI-linked ephrin receptor activity`GO:00047…	GO:0030424^cellular_component^axon`GO:0030425^cellular_component^dendrite`GO:0005887^cellular_component^integral component of plasma membrane`GO:0043005^cellular_component^neuron projection`GO:0005886^cellular_component^plasma membrane`GO:0043235^cellular_component^receptor complex`GO:0005524^molecular_function^ATP binding`GO:0005004^molecular_function^GPI-linked ephrin receptor activity`GO:00047…
TRINITY_DN10_c0_g3_i2	933	gi|1706627|sp|P54755.1|EPHA5_CHICK RecName: Full=Ephrin type-A receptor 5; AltName: Full=EPH-like kinase 7; Short=EK7; Short=cEK7; Flags: Precursor	310	7.54e-208	715.576	GO:0021766 hippocampus development | GO:0032317 regulation of Rap GTPase activity | GO:0032956 regulation of actin cytoskeleton organization | GO:0032314 regulation of Rac GTPase activity | GO:0014028 notochord formation | GO:0051964 negative regulation of synapse assembly | GO:0007411 axon guidance | GO:0001501 skeletal system development | GO:0045765 regulation of angiogenesis | GO:0030316 oste…	GO:0005925 focal adhesion | GO:0005791 rough endoplasmic reticulum | GO:0005887 integral to plasma membrane | GO:0031256 leading edge membrane | GO:0048471 perinuclear region of cytoplasm | GO:0009897 external side of plasma membrane | GO:0030425 dendrite | GO:0031901 early endosome membrane | GO:0043025 neuronal cell body	GO:0005005 transmembrane-ephrin receptor activity | GO:0005004 GPI-linked ephrin receptor activity | GO:0005524 ATP binding	2.7.10.1 | 2.7.10.2	pfam07714 Pkinase_Tyr | pfam00069 Pkinase | pfam00536 SAM_1 | pfam07647 SAM_2	9031|Gallus gallus	Gallus	Phasianidae	Galliformes	Aves	Chordata	Metazoa	Eukaryota	TRINITY_DN10_c0_g3	TRINITY_DN10_c0_g3_i2	EPHA5_CHICK^EPHA5_CHICK^Q:1-930,H:704-1013^100%ID^E:0^RecName: Full=Ephrin type-A receptor 5;^Eukaryota; Metazoa; Chordata; Craniata; Vertebrata; Euteleostomi; Archelosauria; Archosauria; Dinosauria; Saurischia; Theropoda; Coelurosauria; Aves; Neognathae; Galloanserae; Galliformes; Phasianidae; Phasianinae; Gallus	TRINITY_DN10_c0_g3_i2.p1	55-987[+]	EPHA5_CHICK^EPHA5_CHICK^Q:1-310,H:704-1013^100%ID^E:0^RecName: Full=Ephrin type-A receptor 5;^Eukaryota; Metazoa; Chordata; Craniata; Vertebrata; Euteleostomi; Archelosauria; Archosauria; Dinosauria; Saurischia; Theropoda; Coelurosauria; Aves; Neognathae; Galloanserae; Galliformes; Phasianidae; Phasianinae; Gallus	COG0515^Serine Threonine protein kinase	.	GO:0030424^cellular_component^axon`GO:0030425^cellular_component^dendrite`GO:0005887^cellular_component^integral component of plasma membrane`GO:0043005^cellular_component^neuron projection`GO:0005886^cellular_component^plasma membrane`GO:0043235^cellular_component^receptor complex`GO:0005524^molecular_function^ATP binding`GO:0005004^molecular_function^GPI-linked ephrin receptor activity`GO:00047…	GO:0030424^cellular_component^axon`GO:0030425^cellular_component^dendrite`GO:0005887^cellular_component^integral component of plasma membrane`GO:0043005^cellular_component^neuron projection`GO:0005886^cellular_component^plasma membrane`GO:0043235^cellular_component^receptor complex`GO:0005524^molecular_function^ATP binding`GO:0005004^molecular_function^GPI-linked ephrin receptor activity`GO:00047…
TRINITY_DN100_c0_g1_i11	1707	gi|513213586|ref|XP_001234226.3| PREDICTED: diacylglycerol kinase epsilon	567	0	1306.41	GO:0030168 platelet activation | GO:0035556 intracellular signal transduction | GO:0007205 activation of protein kinase C activity by G-protein coupled receptor protein signaling pathway | GO:0016310 phosphorylation | GO:0008654 phospholipid biosynthetic process	GO:0016021 integral to membrane | GO:0005737 cytoplasm | GO:0005886 plasma membrane	GO:0004143 diacylglycerol kinase activity | GO:0005509 calcium ion binding | GO:0005524 ATP binding | GO:0003951 NAD+ kinase activity	2.7.1.107	pfam00609 DAGK_acc | pfam00781 DAGK_cat | pfam00130 C1_1	9031|Gallus gallus	Gallus	Phasianidae	Galliformes	Aves	Chordata	Metazoa	Eukaryota	TRINITY_DN100_c0_g1	TRINITY_DN100_c0_g1_i11	DGKE_HUMAN^DGKE_HUMAN^Q:34-1683,H:16-564^77.636%ID^E:0^RecName: Full=Diacylglycerol kinase epsilon;^Eukaryota; Metazoa; Chordata; Craniata; Vertebrata; Euteleostomi; Mammalia; Eutheria; Euarchontoglires; Primates; Haplorrhini; Catarrhini; Hominidae; Homo	TRINITY_DN100_c0_g1_i11.p1	225-1931[+]	DGKE_HUMAN^DGKE_HUMAN^Q:12-561,H:16-564^77.636%ID^E:0^RecName: Full=Diacylglycerol kinase epsilon;^Eukaryota; Metazoa; Chordata; Craniata; Vertebrata; Euteleostomi; Mammalia; Eutheria; Euarchontoglires; Primates; Haplorrhini; Catarrhini; Hominidae; Homo	ENOG410XQVB^DiacylGlycerol Kinase	KEGG:hsa:8526`KO:K00901	GO:0005737^cellular_component^cytoplasm`GO:0005829^cellular_component^cytosol`GO:0098978^cellular_component^glutamatergic synapse`GO:0016021^cellular_component^integral component of membrane`GO:0016020^cellular_component^membrane`GO:0005654^cellular_component^nucleoplasm`GO:0005886^cellular_component^plasma membrane`GO:0005524^molecular_function^ATP binding`GO:0004143^molecular_function^diacylgly…	GO:0005737^cellular_component^cytoplasm`GO:0005829^cellular_component^cytosol`GO:0098978^cellular_component^glutamatergic synapse`GO:0016021^cellular_component^integral component of membrane`GO:0016020^cellular_component^membrane`GO:0005654^cellular_component^nucleoplasm`GO:0005886^cellular_component^plasma membrane`GO:0005524^molecular_function^ATP binding`GO:0004143^molecular_function^diacylgly…
TRINITY_DN10000_c0_g1_i11	7188	gi|513178643|ref|XP_426179.4| PREDICTED: DNA polymerase zeta catalytic subunit	2347	0	5274.42	GO:0006261 DNA-dependent DNA replication | GO:0006297 nucleotide-excision repair, DNA gap filling | GO:0019985 translesion synthesis	GO:0016035 zeta DNA polymerase complex | GO:0005694 chromosome | GO:0005634 nucleus	GO:0003887 DNA-directed DNA polymerase activity | GO:0046872 metal ion binding | GO:0003677 DNA binding | GO:0051539 4 iron, 4 sulfur cluster binding | GO:0008408 3'-5' exonuclease activity | GO:0005515 protein binding | GO:0000166 nucleotide binding	-	-	9031|Gallus gallus	Gallus	Phasianidae	Galliformes	Aves	Chordata	Metazoa	Eukaryota	TRINITY_DN10000_c0_g1	TRINITY_DN10000_c0_g1_i11	REV3L_HUMAN^REV3L_HUMAN^Q:1-7182,H:1-2358^65.88%ID^E:0^RecName: Full=DNA polymerase zeta catalytic subunit;^Eukaryota; Metazoa; Chordata; Craniata; Vertebrata; Euteleostomi; Mammalia; Eutheria; Euarchontoglires; Primates; Haplorrhini; Catarrhini; Hominidae; Homo	TRINITY_DN10000_c0_g1_i11.p1	74-7261[+]	REV3L_HUMAN^REV3L_HUMAN^Q:1-2394,H:1-2358^66.253%ID^E:0^RecName: Full=DNA polymerase zeta catalytic subunit;^Eukaryota; Metazoa; Chordata; Craniata; Vertebrata; Euteleostomi; Mammalia; Eutheria; Euarchontoglires; Primates; Haplorrhini; Catarrhini; Hominidae; Homo	COG0417^DNA polymerase	KEGG:hsa:5980`KO:K02350	GO:0005730^cellular_component^nucleolus`GO:0005654^cellular_component^nucleoplasm`GO:0005634^cellular_component^nucleus`GO:0016035^cellular_component^zeta DNA polymerase complex`GO:0051539^molecular_function^4 iron, 4 sulfur cluster binding`GO:0003677^molecular_function^DNA binding`GO:0003887^molecular_function^DNA-directed DNA polymerase activity`GO:0046872^molecular_function^metal ion binding`G…	GO:0005730^cellular_component^nucleolus`GO:0005654^cellular_component^nucleoplasm`GO:0005634^cellular_component^nucleus`GO:0016035^cellular_component^zeta DNA polymerase complex`GO:0051539^molecular_function^4 iron, 4 sulfur cluster binding`GO:0003677^molecular_function^DNA binding`GO:0003887^molecular_function^DNA-directed DNA polymerase activity`GO:0046872^molecular_function^metal ion binding`G…
TRINITY_DN10000_c0_g1_i15	2244	gi|513178643|ref|XP_426179.4| PREDICTED: DNA polymerase zeta catalytic subunit	736	0	1700.6	GO:0006261 DNA-dependent DNA replication | GO:0006297 nucleotide-excision repair, DNA gap filling | GO:0019985 translesion synthesis	GO:0016035 zeta DNA polymerase complex | GO:0005694 chromosome | GO:0005634 nucleus	GO:0003887 DNA-directed DNA polymerase activity | GO:0046872 metal ion binding | GO:0003677 DNA binding | GO:0051539 4 iron, 4 sulfur cluster binding | GO:0008408 3'-5' exonuclease activity | GO:0005515 protein binding | GO:0000166 nucleotide binding	2.7.7.7	pfam00136 DNA_pol_B | pfam14260 zf-C4pol	9031|Gallus gallus	Gallus	Phasianidae	Galliformes	Aves	Chordata	Metazoa	Eukaryota	TRINITY_DN10000_c0_g1	TRINITY_DN10000_c0_g1_i15	REV3L_MOUSE^REV3L_MOUSE^Q:34-2241,H:2387-3122^90.082%ID^E:0^RecName: Full=DNA polymerase zeta catalytic subunit;^Eukaryota; Metazoa; Chordata; Craniata; Vertebrata; Euteleostomi; Mammalia; Eutheria; Euarchontoglires; Glires; Rodentia; Myomorpha; Muroidea; Muridae; Murinae; Mus; Mus	TRINITY_DN10000_c0_g1_i15.p1	585-2828[+]	REV3L_MOUSE^REV3L_MOUSE^Q:12-747,H:2387-3122^90.082%ID^E:0^RecName: Full=DNA polymerase zeta catalytic subunit;^Eukaryota; Metazoa; Chordata; Craniata; Vertebrata; Euteleostomi; Mammalia; Eutheria; Euarchontoglires; Glires; Rodentia; Myomorpha; Muroidea; Muridae; Murinae; Mus; Mus	COG0417^DNA polymerase	KEGG:mmu:19714`KO:K02350	GO:0005730^cellular_component^nucleolus`GO:0005634^cellular_component^nucleus`GO:0016035^cellular_component^zeta DNA polymerase complex`GO:0051539^molecular_function^4 iron, 4 sulfur cluster binding`GO:0003677^molecular_function^DNA binding`GO:0003887^molecular_function^DNA-directed DNA polymerase activity`GO:0046872^molecular_function^metal ion binding`GO:0000166^molecular_function^nucleotide bi…	GO:0005730^cellular_component^nucleolus`GO:0005634^cellular_component^nucleus`GO:0016035^cellular_component^zeta DNA polymerase complex`GO:0051539^molecular_function^4 iron, 4 sulfur cluster binding`GO:0003677^molecular_function^DNA binding`GO:0003887^molecular_function^DNA-directed DNA polymerase activity`GO:0046872^molecular_function^metal ion binding`GO:0000166^molecular_function^nucleotide bi…
TRINITY_DN10005_c0_g1_i1	1647	gi|513167963|ref|XP_004939275.1| PREDICTED: uncharacterized protein LOC101748058 isoform X1	548	0	1249.28	-	-	GO:0005509 calcium ion binding	-	pfam07645 EGF_CA | pfam00020 TNFR_c6	9031|Gallus gallus	Gallus	Phasianidae	Galliformes	Aves	Chordata	Metazoa	Eukaryota	NA	NA	NA	NA	NA	NA	NA	NA	NA	NA
TRINITY_DN10005_c0_g1_i5	978	gi|513167963|ref|XP_004939275.1| PREDICTED: uncharacterized protein LOC101748058 isoform X1	189	1.49e-124	438.759	-	-	GO:0005509 calcium ion binding	-	pfam00020 TNFR_c6	9031|Gallus gallus	Gallus	Phasianidae	Galliformes	Aves	Chordata	Metazoa	Eukaryota	NA	NA	NA	NA	NA	NA	NA	NA	NA	NA
TRINITY_DN10006_c0_g1_i2	723	gi|557329609|ref|XP_006037708.1| PREDICTED: abhydrolase domain-containing protein 16A isoform X1	238	4.39e-131	460.461	-	GO:0016021 integral to membrane	GO:0016787 hydrolase activity	-	pfam12697 Abhydrolase_6 | pfam12695 Abhydrolase_5 | pfam00561 Abhydrolase_1	38654|Alligator sinensis	Alligator	Alligatoridae	Crocodylia	-	Chordata	Metazoa	Eukaryota	TRINITY_DN10006_c0_g1	TRINITY_DN10006_c0_g1_i2	ABHGA_HUMAN^ABHGA_HUMAN^Q:10-705,H:200-431^76.724%ID^E:1.04e-133^RecName: Full=Phosphatidylserine lipase ABHD16A {ECO:0000305};^Eukaryota; Metazoa; Chordata; Craniata; Vertebrata; Euteleostomi; Mammalia; Eutheria; Euarchontoglires; Primates; Haplorrhini; Catarrhini; Hominidae; Homo	TRINITY_DN10006_c0_g1_i2.p1	924-1646[+]	ABHGA_HUMAN^ABHGA_HUMAN^Q:4-240,H:200-436^77.215%ID^E:1.68e-137^RecName: Full=Phosphatidylserine lipase ABHD16A {ECO:0000305};^Eukaryota; Metazoa; Chordata; Craniata; Vertebrata; Euteleostomi; Mammalia; Eutheria; Euarchontoglires; Primates; Haplorrhini; Catarrhini; Hominidae; Homo	ENOG410XQU4^Abhydrolase domain containing	KEGG:hsa:7920	GO:0016021^cellular_component^integral component of membrane`GO:0047372^molecular_function^acylglycerol lipase activity`GO:0004620^molecular_function^phospholipase activity`GO:0052651^biological_process^monoacylglycerol catabolic process`GO:0006660^biological_process^phosphatidylserine catabolic process`GO:1905344^biological_process^prostaglandin catabolic process	GO:0016021^cellular_component^integral component of membrane`GO:0047372^molecular_function^acylglycerol lipase activity`GO:0004620^molecular_function^phospholipase activity`GO:0052651^biological_process^monoacylglycerol catabolic process`GO:0006660^biological_process^phosphatidylserine catabolic process`GO:1905344^biological_process^prostaglandin catabolic process
TRINITY_DN10006_c0_g1_i5	780	gi|929516016|ref|XP_014118506.1| PREDICTED: abhydrolase domain-containing protein 16A-like	167	1.43e-86	312.53	GO:0008152 metabolic process	GO:0016021 integral to membrane	GO:0016787 hydrolase activity	-	-	181119|Pseudopodoces humilis	Pseudopodoces	Paridae	Passeriformes	Aves	Chordata	Metazoa	Eukaryota	TRINITY_DN10006_c0_g1	TRINITY_DN10006_c0_g1_i5	ABHGA_RAT^ABHGA_RAT^Q:1-501,H:1-187^57.219%ID^E:8.84e-83^RecName: Full=Phosphatidylserine lipase ABHD16A {ECO:0000305};^Eukaryota; Metazoa; Chordata; Craniata; Vertebrata; Euteleostomi; Mammalia; Eutheria; Euarchontoglires; Glires; Rodentia; Myomorpha; Muroidea; Muridae; Murinae; Rattus`ABHGA_RAT^ABHGA_RAT^Q:510-779,H:189-282^62.766%ID^E:8.84e-83^RecName: Full=Phosphatidylserine lipase ABHD16A {E…	TRINITY_DN10006_c0_g1_i5.p1	57-836[+]	ABHGA_RAT^ABHGA_RAT^Q:1-167,H:1-187^57.219%ID^E:8.66e-63^RecName: Full=Phosphatidylserine lipase ABHD16A {ECO:0000305};^Eukaryota; Metazoa; Chordata; Craniata; Vertebrata; Euteleostomi; Mammalia; Eutheria; Euarchontoglires; Glires; Rodentia; Myomorpha; Muroidea; Muridae; Murinae; Rattus	ENOG410XQU4^Abhydrolase domain containing	KEGG:rno:361796	GO:0016021^cellular_component^integral component of membrane`GO:0047372^molecular_function^acylglycerol lipase activity`GO:0004620^molecular_function^phospholipase activity`GO:0052651^biological_process^monoacylglycerol catabolic process`GO:0006660^biological_process^phosphatidylserine catabolic process`GO:1905344^biological_process^prostaglandin catabolic process	GO:0016021^cellular_component^integral component of membrane`GO:0047372^molecular_function^acylglycerol lipase activity`GO:0004620^molecular_function^phospholipase activity`GO:0052651^biological_process^monoacylglycerol catabolic process`GO:0006660^biological_process^phosphatidylserine catabolic process`GO:1905344^biological_process^prostaglandin catabolic process
TRINITY_DN10008_c0_g1_i1	1029	gi|733918601|ref|XP_010721177.1| PREDICTED: endothelin-converting enzyme 1	223	1.32e-155	541.956	GO:0006915 apoptotic process | GO:0010816 calcitonin catabolic process | GO:0019229 regulation of vasoconstriction | GO:0007507 heart development | GO:0010613 positive regulation of cardiac muscle hypertrophy | GO:0010815 bradykinin catabolic process | GO:0060037 pharyngeal system development | GO:0035994 response to muscle stretch | GO:0010814 substance P catabolic process | GO:0006508 proteolys…	GO:0070062 extracellular vesicular exosome | GO:0016021 integral to membrane | GO:0030659 cytoplasmic vesicle membrane | GO:0033093 Weibel-Palade body | GO:0048471 perinuclear region of cytoplasm | GO:0005769 early endosome | GO:0009897 external side of plasma membrane | GO:0005765 lysosomal membrane | GO:0031302 intrinsic to endosome membrane	GO:0042803 protein homodimerization activity | GO:0046872 metal ion binding | GO:0017046 peptide hormone binding | GO:0004222 metalloendopeptidase activity | GO:0008168 methyltransferase activity	-	pfam01431 Peptidase_M13	9103|Meleagris gallopavo	Meleagris	Phasianidae	Galliformes	Aves	Chordata	Metazoa	Eukaryota	TRINITY_DN10008_c0_g1	TRINITY_DN10008_c0_g1_i1	ECE1_HUMAN^ECE1_HUMAN^Q:367-1026,H:551-770^90%ID^E:4.76e-145^RecName: Full=Endothelin-converting enzyme 1;^Eukaryota; Metazoa; Chordata; Craniata; Vertebrata; Euteleostomi; Mammalia; Eutheria; Euarchontoglires; Primates; Haplorrhini; Catarrhini; Hominidae; Homo`ECE1_HUMAN^ECE1_HUMAN^Q:80-364,H:18-114^67.01%ID^E:5.74e-23^RecName: Full=Endothelin-converting enzyme 1;^Eukaryota; Metazoa; Chordata; C…	TRINITY_DN10008_c0_g1_i1.p1	1-1029[+]	ECE1_HUMAN^ECE1_HUMAN^Q:120-342,H:548-770^90.135%ID^E:2.61e-147^RecName: Full=Endothelin-converting enzyme 1;^Eukaryota; Metazoa; Chordata; Craniata; Vertebrata; Euteleostomi; Mammalia; Eutheria; Euarchontoglires; Primates; Haplorrhini; Catarrhini; Hominidae; Homo	COG3590^endothelin-converting enzyme	KEGG:hsa:1889`KO:K01415	GO:0005769^cellular_component^early endosome`GO:0005768^cellular_component^endosome`GO:0009897^cellular_component^external side of plasma membrane`GO:0070062^cellular_component^extracellular exosome`GO:0016021^cellular_component^integral component of membrane`GO:0031302^cellular_component^intrinsic component of endosome membrane`GO:0005765^cellular_component^lysosomal membrane`GO:0016020^cellular…	GO:0005769^cellular_component^early endosome`GO:0005768^cellular_component^endosome`GO:0009897^cellular_component^external side of plasma membrane`GO:0070062^cellular_component^extracellular exosome`GO:0016021^cellular_component^integral component of membrane`GO:0031302^cellular_component^intrinsic component of endosome membrane`GO:0005765^cellular_component^lysosomal membrane`GO:0016020^cellular…
TRINITY_DN10008_c0_g1_i12	837	gi|733918601|ref|XP_010721177.1| PREDICTED: endothelin-converting enzyme 1	157	1.06e-94	339.548	GO:0010816 calcitonin catabolic process | GO:0042733 embryonic digit morphogenesis | GO:0010815 bradykinin catabolic process | GO:0010613 positive regulation of cardiac muscle hypertrophy | GO:0070372 regulation of ERK1 and ERK2 cascade | GO:0043583 ear development | GO:0042312 regulation of vasodilation | GO:0010814 substance P catabolic process | GO:0007507 heart development | GO:0030819 positi…	GO:0033093 Weibel-Palade body | GO:0005765 lysosomal membrane | GO:0005794 Golgi apparatus | GO:0009897 external side of plasma membrane | GO:0005769 early endosome | GO:0070062 extracellular vesicular exosome | GO:0016021 integral to membrane | GO:0048471 perinuclear region of cytoplasm	GO:0046872 metal ion binding | GO:0004222 metalloendopeptidase activity | GO:0042803 protein homodimerization activity	-	-	9103|Meleagris gallopavo	Meleagris	Phasianidae	Galliformes	Aves	Chordata	Metazoa	Eukaryota	TRINITY_DN10008_c0_g1	TRINITY_DN10008_c0_g1_i12	ECE1_HUMAN^ECE1_HUMAN^Q:4-453,H:18-169^70.395%ID^E:9.21e-59^RecName: Full=Endothelin-converting enzyme 1;^Eukaryota; Metazoa; Chordata; Craniata; Vertebrata; Euteleostomi; Mammalia; Eutheria; Euarchontoglires; Primates; Haplorrhini; Catarrhini; Hominidae; Homo	TRINITY_DN10008_c0_g1_i12.p1	63-899[+]	ECE1_CAVPO^ECE1_CAVPO^Q:1-151,H:1-153^69.281%ID^E:1.25e-68^RecName: Full=Endothelin-converting enzyme 1;^Eukaryota; Metazoa; Chordata; Craniata; Vertebrata; Euteleostomi; Mammalia; Eutheria; Euarchontoglires; Glires; Rodentia; Hystricomorpha; Caviidae; Cavia	COG3590^endothelin-converting enzyme	KEGG:hsa:1889`KO:K01415	GO:0005769^cellular_component^early endosome`GO:0005768^cellular_component^endosome`GO:0009897^cellular_component^external side of plasma membrane`GO:0070062^cellular_component^extracellular exosome`GO:0016021^cellular_component^integral component of membrane`GO:0031302^cellular_component^intrinsic component of endosome membrane`GO:0005765^cellular_component^lysosomal membrane`GO:0016020^cellular…	GO:0016021^cellular_component^integral component of membrane`GO:0005886^cellular_component^plasma membrane`GO:0046872^molecular_function^metal ion binding`GO:0004222^molecular_function^metalloendopeptidase activity
TRINITY_DN10008_c0_g1_i6	2265	gi|733918601|ref|XP_010721177.1| PREDICTED: endothelin-converting enzyme 1	753	0	1753.75	GO:0006915 apoptotic process | GO:0010816 calcitonin catabolic process | GO:0019229 regulation of vasoconstriction | GO:0007507 heart development | GO:0010613 positive regulation of cardiac muscle hypertrophy | GO:0010815 bradykinin catabolic process | GO:0060037 pharyngeal system development | GO:0010814 substance P catabolic process | GO:0006508 proteolysis | GO:0001921 positive regulation of r…	GO:0070062 extracellular vesicular exosome | GO:0016021 integral to membrane | GO:0033093 Weibel-Palade body | GO:0048471 perinuclear region of cytoplasm | GO:0005769 early endosome | GO:0005794 Golgi apparatus | GO:0009897 external side of plasma membrane | GO:0005765 lysosomal membrane | GO:0031302 intrinsic to endosome membrane	GO:0042803 protein homodimerization activity | GO:0046872 metal ion binding | GO:0017046 peptide hormone binding | GO:0004222 metalloendopeptidase activity	3.4.24.71	pfam05649 Peptidase_M13_N | pfam01431 Peptidase_M13	9103|Meleagris gallopavo	Meleagris	Phasianidae	Galliformes	Aves	Chordata	Metazoa	Eukaryota	TRINITY_DN10008_c0_g1	TRINITY_DN10008_c0_g1_i6	ECE1_HUMAN^ECE1_HUMAN^Q:4-2262,H:18-770^82.781%ID^E:0^RecName: Full=Endothelin-converting enzyme 1;^Eukaryota; Metazoa; Chordata; Craniata; Vertebrata; Euteleostomi; Mammalia; Eutheria; Euarchontoglires; Primates; Haplorrhini; Catarrhini; Hominidae; Homo	TRINITY_DN10008_c0_g1_i6.p1	63-2327[+]	ECE1_MOUSE^ECE1_MOUSE^Q:2-754,H:17-769^81.854%ID^E:0^RecName: Full=Endothelin-converting enzyme 1;^Eukaryota; Metazoa; Chordata; Craniata; Vertebrata; Euteleostomi; Mammalia; Eutheria; Euarchontoglires; Glires; Rodentia; Myomorpha; Muroidea; Muridae; Murinae; Mus; Mus	COG3590^endothelin-converting enzyme	KEGG:mmu:230857`KO:K01415	GO:0005769^cellular_component^early endosome`GO:0005768^cellular_component^endosome`GO:0009897^cellular_component^external side of plasma membrane`GO:0070062^cellular_component^extracellular exosome`GO:0016021^cellular_component^integral component of membrane`GO:0031302^cellular_component^intrinsic component of endosome membrane`GO:0005765^cellular_component^lysosomal membrane`GO:0016020^cellular…	GO:0009986^cellular_component^cell surface`GO:0031410^cellular_component^cytoplasmic vesicle`GO:0005769^cellular_component^early endosome`GO:0005768^cellular_component^endosome`GO:0009897^cellular_component^external side of plasma membrane`GO:0005794^cellular_component^Golgi apparatus`GO:0016021^cellular_component^integral component of membrane`GO:0016020^cellular_component^membrane`GO:0048471^ce…
TRINITY_DN10008_c0_g1_i7	1302	gi|733918601|ref|XP_010721177.1| PREDICTED: endothelin-converting enzyme 1	390	5.89e-266	908.684	GO:0006915 apoptotic process | GO:0010816 calcitonin catabolic process | GO:0019229 regulation of vasoconstriction | GO:0007507 heart development | GO:0010613 positive regulation of cardiac muscle hypertrophy | GO:0010815 bradykinin catabolic process | GO:0060037 pharyngeal system development | GO:0035994 response to muscle stretch | GO:0010814 substance P catabolic process | GO:0006508 proteolys…	GO:0070062 extracellular vesicular exosome | GO:0016021 integral to membrane | GO:0030659 cytoplasmic vesicle membrane | GO:0033093 Weibel-Palade body | GO:0048471 perinuclear region of cytoplasm | GO:0005769 early endosome | GO:0009897 external side of plasma membrane | GO:0005765 lysosomal membrane | GO:0031302 intrinsic to endosome membrane	GO:0042803 protein homodimerization activity | GO:0046872 metal ion binding | GO:0017046 peptide hormone binding | GO:0004222 metalloendopeptidase activity | GO:0008168 methyltransferase activity	-	pfam01431 Peptidase_M13	9103|Meleagris gallopavo	Meleagris	Phasianidae	Galliformes	Aves	Chordata	Metazoa	Eukaryota	TRINITY_DN10008_c0_g1	TRINITY_DN10008_c0_g1_i7	ECE1_HUMAN^ECE1_HUMAN^Q:127-1299,H:380-770^86.445%ID^E:0^RecName: Full=Endothelin-converting enzyme 1;^Eukaryota; Metazoa; Chordata; Craniata; Vertebrata; Euteleostomi; Mammalia; Eutheria; Euarchontoglires; Primates; Haplorrhini; Catarrhini; Hominidae; Homo	TRINITY_DN10008_c0_g1_i7.p1	598-1899[+]	ECE1_HUMAN^ECE1_HUMAN^Q:24-433,H:360-770^83.212%ID^E:0^RecName: Full=Endothelin-converting enzyme 1;^Eukaryota; Metazoa; Chordata; Craniata; Vertebrata; Euteleostomi; Mammalia; Eutheria; Euarchontoglires; Primates; Haplorrhini; Catarrhini; Hominidae; Homo	COG3590^endothelin-converting enzyme	KEGG:hsa:1889`KO:K01415	GO:0005769^cellular_component^early endosome`GO:0005768^cellular_component^endosome`GO:0009897^cellular_component^external side of plasma membrane`GO:0070062^cellular_component^extracellular exosome`GO:0016021^cellular_component^integral component of membrane`GO:0031302^cellular_component^intrinsic component of endosome membrane`GO:0005765^cellular_component^lysosomal membrane`GO:0016020^cellular…	GO:0005769^cellular_component^early endosome`GO:0005768^cellular_component^endosome`GO:0009897^cellular_component^external side of plasma membrane`GO:0070062^cellular_component^extracellular exosome`GO:0016021^cellular_component^integral component of membrane`GO:0031302^cellular_component^intrinsic component of endosome membrane`GO:0005765^cellular_component^lysosomal membrane`GO:0016020^cellular…
TRINITY_DN10008_c0_g4_i2	1563	gi|347360892|ref|NP_990691.1| alkaline phosphatase, tissue-nonspecific isozyme precursor	518	0	1181.07	GO:0046677 response to antibiotic | GO:0071407 cellular response to organic cyclic compound | GO:0016311 dephosphorylation | GO:0001958 endochondral ossification | GO:0033280 response to vitamin D | GO:0003006 developmental process involved in reproduction	GO:0065010 extracellular membrane-bounded organelle | GO:0030016 myofibril | GO:0031012 extracellular matrix | GO:0005886 plasma membrane | GO:0031225 anchored to membrane	GO:0004035 alkaline phosphatase activity | GO:0046872 metal ion binding | GO:0016462 pyrophosphatase activity	3.1.3.1	pfam00245 Alk_phosphatase	9031|Gallus gallus	Gallus	Phasianidae	Galliformes	Aves	Chordata	Metazoa	Eukaryota	TRINITY_DN10008_c0_g4	TRINITY_DN10008_c0_g4_i2	PPBT_CHICK^PPBT_CHICK^Q:1-1518,H:1-506^98.419%ID^E:0^RecName: Full=Alkaline phosphatase, tissue-nonspecific isozyme;^Eukaryota; Metazoa; Chordata; Craniata; Vertebrata; Euteleostomi; Archelosauria; Archosauria; Dinosauria; Saurischia; Theropoda; Coelurosauria; Aves; Neognathae; Galloanserae; Galliformes; Phasianidae; Phasianinae; Gallus	TRINITY_DN10008_c0_g4_i2.p1	132-1694[+]	PPBT_CHICK^PPBT_CHICK^Q:1-520,H:1-519^97.885%ID^E:0^RecName: Full=Alkaline phosphatase, tissue-nonspecific isozyme;^Eukaryota; Metazoa; Chordata; Craniata; Vertebrata; Euteleostomi; Archelosauria; Archosauria; Dinosauria; Saurischia; Theropoda; Coelurosauria; Aves; Neognathae; Galloanserae; Galliformes; Phasianidae; Phasianinae; Gallus	COG1785^alkaline phosphatase	KEGG:gga:396317`KO:K01077	GO:0031225^cellular_component^anchored component of membrane`GO:0065010^cellular_component^extracellular membrane-bounded organelle`GO:0005886^cellular_component^plasma membrane`GO:0004035^molecular_function^alkaline phosphatase activity`GO:0046872^molecular_function^metal ion binding`GO:0016311^biological_process^dephosphorylation	GO:0031225^cellular_component^anchored component of membrane`GO:0065010^cellular_component^extracellular membrane-bounded organelle`GO:0005886^cellular_component^plasma membrane`GO:0004035^molecular_function^alkaline phosphatase activity`GO:0046872^molecular_function^metal ion binding`GO:0016311^biological_process^dephosphorylation
TRINITY_DN1001_c0_g1_i10	1500	gi|326934323|ref|XP_003213240.1| PREDICTED: tRNA-dihydrouridine(47) synthase	473	2.45e-308	1049.53	GO:0055114 oxidation-reduction process	-	GO:0050660 flavin adenine dinucleotide binding | GO:0046872 metal ion binding | GO:0017150 tRNA dihydrouridine synthase activity	-	pfam01207 Dus | pfam00642 zf-CCCH	9103|Meleagris gallopavo	Meleagris	Phasianidae	Galliformes	Aves	Chordata	Metazoa	Eukaryota	TRINITY_DN1001_c0_g1	TRINITY_DN1001_c0_g1_i10	DUS3L_XENTR^DUS3L_XENTR^Q:19-1431,H:24-455^56.695%ID^E:1.25e-180^RecName: Full=tRNA-dihydrouridine(47) synthase [NAD(P)(+)]-like;^Eukaryota; Metazoa; Chordata; Craniata; Vertebrata; Euteleostomi; Amphibia; Batrachia; Anura; Pipoidea; Pipidae; Xenopodinae; Xenopus; Silurana	TRINITY_DN1001_c0_g1_i10.p1	49-1548[+]	DUS3L_XENTR^DUS3L_XENTR^Q:7-477,H:24-455^57.741%ID^E:0^RecName: Full=tRNA-dihydrouridine(47) synthase [NAD(P)(+)]-like;^Eukaryota; Metazoa; Chordata; Craniata; Vertebrata; Euteleostomi; Amphibia; Batrachia; Anura; Pipoidea; Pipidae; Xenopodinae; Xenopus; Silurana	COG0042^Catalyzes the synthesis of dihydrouridine a modified base found in the D-loop of most tRNAs (By similarity)	KEGG:xtr:394959`KO:K05544	GO:0050660^molecular_function^flavin adenine dinucleotide binding`GO:0046872^molecular_function^metal ion binding`GO:0017150^molecular_function^tRNA dihydrouridine synthase activity	GO:0050660^molecular_function^flavin adenine dinucleotide binding`GO:0046872^molecular_function^metal ion binding`GO:0017150^molecular_function^tRNA dihydrouridine synthase activity
TRINITY_DN1001_c0_g1_i13	1542	gi|326934323|ref|XP_003213240.1| PREDICTED: tRNA-dihydrouridine(47) synthase	480	4.55e-312	1061.93	GO:0055114 oxidation-reduction process	-	GO:0050660 flavin adenine dinucleotide binding | GO:0046872 metal ion binding | GO:0017150 tRNA dihydrouridine synthase activity	-	pfam01207 Dus | pfam00642 zf-CCCH	9103|Meleagris gallopavo	Meleagris	Phasianidae	Galliformes	Aves	Chordata	Metazoa	Eukaryota	TRINITY_DN1001_c0_g1	TRINITY_DN1001_c0_g1_i13	DUS3L_XENTR^DUS3L_XENTR^Q:304-1473,H:104-455^64.359%ID^E:2.68e-178^RecName: Full=tRNA-dihydrouridine(47) synthase [NAD(P)(+)]-like;^Eukaryota; Metazoa; Chordata; Craniata; Vertebrata; Euteleostomi; Amphibia; Batrachia; Anura; Pipoidea; Pipidae; Xenopodinae; Xenopus; Silurana	TRINITY_DN1001_c0_g1_i13.p1	49-1590[+]	DUS3L_XENTR^DUS3L_XENTR^Q:7-491,H:24-455^56.707%ID^E:0^RecName: Full=tRNA-dihydrouridine(47) synthase [NAD(P)(+)]-like;^Eukaryota; Metazoa; Chordata; Craniata; Vertebrata; Euteleostomi; Amphibia; Batrachia; Anura; Pipoidea; Pipidae; Xenopodinae; Xenopus; Silurana	COG0042^Catalyzes the synthesis of dihydrouridine a modified base found in the D-loop of most tRNAs (By similarity)	KEGG:xtr:394959`KO:K05544	GO:0050660^molecular_function^flavin adenine dinucleotide binding`GO:0046872^molecular_function^metal ion binding`GO:0017150^molecular_function^tRNA dihydrouridine synthase activity	GO:0050660^molecular_function^flavin adenine dinucleotide binding`GO:0046872^molecular_function^metal ion binding`GO:0017150^molecular_function^tRNA dihydrouridine synthase activity
TRINITY_DN10011_c0_g1_i2	1683	gi|2501195|sp|Q07598.1|NLTP_CHICK RecName: Full=Non-specific lipid-transfer protein; Short=NSL-TP; AltName: Full=Propanoyl-CoA C-acyltransferase; AltName: Full=SCP-chi; AltName: Full=SCPX; AltName: Full=Sterol carrier protein 2; Short=SCP-2; AltName: Full=Sterol carrier protein X; Short=SCP-X	545	0	1231.12	GO:0007140 male meiosis | GO:0006470 protein dephosphorylation | GO:0030336 negative regulation of cell migration | GO:0015914 phospholipid transport | GO:0006701 progesterone biosynthetic process | GO:0009566 fertilization | GO:0007130 synaptonemal complex assembly | GO:0072659 protein localization in plasma membrane | GO:0007143 female meiosis | GO:0032385 positive regulation of intracellular c…	GO:0000800 lateral element | GO:0043234 protein complex | GO:0005654 nucleoplasm | GO:0005615 extracellular space | GO:0005739 mitochondrion | GO:0005782 peroxisomal matrix	GO:0036042 long-chain fatty acyl-CoA | GO:0005102 receptor binding | GO:0046872 metal ion binding | GO:0008420 CTD phosphatase activity | GO:0015485 cholesterol binding | GO:0008526 phosphatidylinositol transporter activity | GO:0033814 propanoyl-CoA C-acyltransferase activity | GO:0003677 DNA binding | GO:0046982 protein heterodimerization activity | GO:0005518 collagen binding | GO:0070538 olei…	2.3.1.176	pfam02036 SCP2 | pfam08545 ACP_syn_III	9031|Gallus gallus	Gallus	Phasianidae	Galliformes	Aves	Chordata	Metazoa	Eukaryota	TRINITY_DN10011_c0_g1	TRINITY_DN10011_c0_g1_i2	NLTP_CHICK^NLTP_CHICK^Q:46-1680,H:2-547^96.703%ID^E:0^RecName: Full=Non-specific lipid-transfer protein;^Eukaryota; Metazoa; Chordata; Craniata; Vertebrata; Euteleostomi; Archelosauria; Archosauria; Dinosauria; Saurischia; Theropoda; Coelurosauria; Aves; Neognathae; Galloanserae; Galliformes; Phasianidae; Phasianinae; Gallus	TRINITY_DN10011_c0_g1_i2.p1	1-1683[+]	NLTP_CHICK^NLTP_CHICK^Q:16-560,H:2-547^96.703%ID^E:0^RecName: Full=Non-specific lipid-transfer protein;^Eukaryota; Metazoa; Chordata; Craniata; Vertebrata; Euteleostomi; Archelosauria; Archosauria; Dinosauria; Saurischia; Theropoda; Coelurosauria; Aves; Neognathae; Galloanserae; Galliformes; Phasianidae; Phasianinae; Gallus	ENOG410XPRW^sterol carrier protein	KEGG:gga:396550`KO:K08764	GO:0005739^cellular_component^mitochondrion`GO:0005777^cellular_component^peroxisome`GO:0008289^molecular_function^lipid binding`GO:0033814^molecular_function^propanoyl-CoA C-acyltransferase activity`GO:0050632^molecular_function^propionyl-CoA C2-trimethyltridecanoyltransferase activity`GO:0006869^biological_process^lipid transport`GO:0032385^biological_process^positive regulation of intracellula…	GO:0005739^cellular_component^mitochondrion`GO:0005777^cellular_component^peroxisome`GO:0008289^molecular_function^lipid binding`GO:0033814^molecular_function^propanoyl-CoA C-acyltransferase activity`GO:0050632^molecular_function^propionyl-CoA C2-trimethyltridecanoyltransferase activity`GO:0006869^biological_process^lipid transport`GO:0032385^biological_process^positive regulation of intracellula…
TRINITY_DN10012_c0_g1_i3	1065	gi|363742422|ref|XP_001234406.2| PREDICTED: hairy/enhancer-of-split related with YRPW motif-like isoform X1	317	7.47e-200	689.001	GO:0000122 negative regulation of transcription from RNA polymerase II promoter | GO:0007219 Notch signaling pathway | GO:0060412 ventricular septum morphogenesis | GO:0003181 atrioventricular valve morphogenesis | GO:0003151 outflow tract morphogenesis | GO:0072014 proximal tubule development | GO:0003208 cardiac ventricle morphogenesis | GO:0071773 cellular response to BMP stimulus | GO:0035914…	GO:0005737 cytoplasm | GO:0005667 transcription factor complex | GO:0005634 nucleus	GO:0001077 RNA polymerase II core promoter proximal region sequence-specific DNA binding transcription factor activity involved in positive regulation of transcription | GO:0050683 AF-1 domain binding | GO:0000979 RNA polymerase II core promoter sequence-specific DNA binding | GO:0046982 protein heterodimerization activity | GO:0001106 RNA polymerase II transcription corepressor activity | GO:003…	-	pfam07527 Hairy_orange | pfam00010 HLH	9031|Gallus gallus	Gallus	Phasianidae	Galliformes	Aves	Chordata	Metazoa	Eukaryota	TRINITY_DN10012_c0_g1	TRINITY_DN10012_c0_g1_i3	HEYL_BOVIN^HEYL_BOVIN^Q:112-792,H:1-238^68.067%ID^E:1.58e-72^RecName: Full=Hairy/enhancer-of-split related with YRPW motif-like protein;^Eukaryota; Metazoa; Chordata; Craniata; Vertebrata; Euteleostomi; Mammalia; Eutheria; Laurasiatheria; Artiodactyla; Ruminantia; Pecora; Bovidae; Bovinae; Bos	TRINITY_DN10012_c0_g1_i3.p1	3-1067[+]	HEYL_BOVIN^HEYL_BOVIN^Q:38-354,H:1-328^59.821%ID^E:5.97e-111^RecName: Full=Hairy/enhancer-of-split related with YRPW motif-like protein;^Eukaryota; Metazoa; Chordata; Craniata; Vertebrata; Euteleostomi; Mammalia; Eutheria; Laurasiatheria; Artiodactyla; Ruminantia; Pecora; Bovidae; Bovinae; Bos	ENOG4111F0X^Hairy and enhancer of split	.	GO:0005737^cellular_component^cytoplasm`GO:0005634^cellular_component^nucleus`GO:0050683^molecular_function^AF-1 domain binding`GO:0001228^molecular_function^DNA-binding transcription activator activity, RNA polymerase II-specific`GO:0001227^molecular_function^DNA-binding transcription repressor activity, RNA polymerase II-specific`GO:0042803^molecular_function^protein homodimerization activity`G…	GO:0005737^cellular_component^cytoplasm`GO:0005634^cellular_component^nucleus`GO:0050683^molecular_function^AF-1 domain binding`GO:0001228^molecular_function^DNA-binding transcription activator activity, RNA polymerase II-specific`GO:0001227^molecular_function^DNA-binding transcription repressor activity, RNA polymerase II-specific`GO:0042803^molecular_function^protein homodimerization activity`G…
TRINITY_DN10014_c0_g1_i12	1101	gi|733911764|ref|XP_010718437.1| PREDICTED: UDP-GlcNAc:betaGal beta-1,3-N-acetylglucosaminyltransferase 4	366	4.87e-231	792.642	GO:0007411 axon guidance | GO:0007608 sensory perception of smell | GO:0006486 protein glycosylation	GO:0016021 integral to membrane | GO:0005794 Golgi apparatus	GO:0008378 galactosyltransferase activity	-	pfam01762 Galactosyl_T	9103|Meleagris gallopavo	Meleagris	Phasianidae	Galliformes	Aves	Chordata	Metazoa	Eukaryota	TRINITY_DN10014_c0_g1	TRINITY_DN10014_c0_g1_i12	B3GN4_MOUSE^B3GN4_MOUSE^Q:136-1068,H:40-347^61.859%ID^E:3.93e-141^RecName: Full=N-acetyllactosaminide beta-1,3-N-acetylglucosaminyltransferase 4;^Eukaryota; Metazoa; Chordata; Craniata; Vertebrata; Euteleostomi; Mammalia; Eutheria; Euarchontoglires; Glires; Rodentia; Myomorpha; Muroidea; Muridae; Murinae; Mus; Mus	TRINITY_DN10014_c0_g1_i12.p1	103-1203[+]	B3GN4_MOUSE^B3GN4_MOUSE^Q:46-356,H:40-347^61.859%ID^E:7.2e-141^RecName: Full=N-acetyllactosaminide beta-1,3-N-acetylglucosaminyltransferase 4;^Eukaryota; Metazoa; Chordata; Craniata; Vertebrata; Euteleostomi; Mammalia; Eutheria; Euarchontoglires; Glires; Rodentia; Myomorpha; Muroidea; Muridae; Murinae; Mus; Mus	ENOG410ZZ1B^UDP-GlcNAc beta-Gal beta-1,3-N-acetylglucosaminyltransferase	KEGG:mmu:231727`KO:K07971	GO:0005783^cellular_component^endoplasmic reticulum`GO:0005794^cellular_component^Golgi apparatus`GO:0000139^cellular_component^Golgi membrane`GO:0016021^cellular_component^integral component of membrane`GO:0008376^molecular_function^acetylgalactosaminyltransferase activity`GO:0008375^molecular_function^acetylglucosaminyltransferase activity`GO:0008457^molecular_function^beta-galactosyl-N-acetylg…	GO:0005783^cellular_component^endoplasmic reticulum`GO:0005794^cellular_component^Golgi apparatus`GO:0000139^cellular_component^Golgi membrane`GO:0016021^cellular_component^integral component of membrane`GO:0008376^molecular_function^acetylgalactosaminyltransferase activity`GO:0008375^molecular_function^acetylglucosaminyltransferase activity`GO:0008457^molecular_function^beta-galactosyl-N-acetylg…
TRINITY_DN10017_c0_g1_i8	1869	gi|733868634|ref|XP_010704406.1| PREDICTED: pannexin-2 isoform X1	622	0	1430.43	GO:0007268 synaptic transmission | GO:0055085 transmembrane transport | GO:0006811 ion transport | GO:0034214 protein hexamerization	GO:0005921 gap junction | GO:0005886 plasma membrane | GO:0016021 integral to membrane | GO:0031410 cytoplasmic vesicle	GO:0055077 gap junction hemi-channel activity | GO:0046982 protein heterodimerization activity	-	-	9103|Meleagris gallopavo	Meleagris	Phasianidae	Galliformes	Aves	Chordata	Metazoa	Eukaryota	TRINITY_DN10017_c0_g1	TRINITY_DN10017_c0_g1_i8	PANX2_RAT^PANX2_RAT^Q:58-1866,H:76-674^73.235%ID^E:0^RecName: Full=Pannexin-2;^Eukaryota; Metazoa; Chordata; Craniata; Vertebrata; Euteleostomi; Mammalia; Eutheria; Euarchontoglires; Glires; Rodentia; Myomorpha; Muroidea; Muridae; Murinae; Rattus	TRINITY_DN10017_c0_g1_i8.p1	2170-4038[+]	PANX2_RAT^PANX2_RAT^Q:20-622,H:76-674^73.235%ID^E:0^RecName: Full=Pannexin-2;^Eukaryota; Metazoa; Chordata; Craniata; Vertebrata; Euteleostomi; Mammalia; Eutheria; Euarchontoglires; Glires; Rodentia; Myomorpha; Muroidea; Muridae; Murinae; Rattus	ENOG4110P9D^Pannexin 2	KEGG:rno:362979`KO:K20857	GO:0005737^cellular_component^cytoplasm`GO:0005921^cellular_component^gap junction`GO:0016021^cellular_component^integral component of membrane`GO:0005886^cellular_component^plasma membrane`GO:0015267^molecular_function^channel activity`GO:0005243^molecular_function^gap junction channel activity`GO:0044877^molecular_function^protein-containing complex binding`GO:0005198^molecular_function^structu…	GO:0005737^cellular_component^cytoplasm`GO:0005921^cellular_component^gap junction`GO:0016021^cellular_component^integral component of membrane`GO:0005886^cellular_component^plasma membrane`GO:0015267^molecular_function^channel activity`GO:0005243^molecular_function^gap junction channel activity`GO:0044877^molecular_function^protein-containing complex binding`GO:0005198^molecular_function^structu…
TRINITY_DN10018_c0_g1_i3	687	gi|513200309|ref|XP_004943632.1| PREDICTED: protein FAM188B2-like isoform X7	213	4.39e-131	460.461	GO:0044262 cellular carbohydrate metabolic process	-	GO:0046912 transferase activity, transferring acyl groups, acyl groups converted into alkyl on transfer	-	pfam13898 DUF4205	9031|Gallus gallus	Gallus	Phasianidae	Galliformes	Aves	Chordata	Metazoa	Eukaryota	TRINITY_DN10018_c0_g1	TRINITY_DN10018_c0_g1_i3	MIY4B_HUMAN^MIY4B_HUMAN^Q:46-684,H:229-460^53.017%ID^E:7.92e-82^RecName: Full=Inactive ubiquitin carboxyl-terminal hydrolase MINDY-4B;^Eukaryota; Metazoa; Chordata; Craniata; Vertebrata; Euteleostomi; Mammalia; Eutheria; Euarchontoglires; Primates; Haplorrhini; Catarrhini; Hominidae; Homo	TRINITY_DN10018_c0_g1_i3.p1	124-810[+]	MIY4B_HUMAN^MIY4B_HUMAN^Q:16-228,H:229-460^53.017%ID^E:7.13e-82^RecName: Full=Inactive ubiquitin carboxyl-terminal hydrolase MINDY-4B;^Eukaryota; Metazoa; Chordata; Craniata; Vertebrata; Euteleostomi; Mammalia; Eutheria; Euarchontoglires; Primates; Haplorrhini; Catarrhini; Hominidae; Homo	ENOG410XSGV^family with sequence similarity 188, member	.	GO:0016807^molecular_function^cysteine-type carboxypeptidase activity`GO:1990380^molecular_function^Lys48-specific deubiquitinase activity	GO:0016807^molecular_function^cysteine-type carboxypeptidase activity`GO:1990380^molecular_function^Lys48-specific deubiquitinase activity
TRINITY_DN10018_c0_g1_i4	660	gi|513200306|ref|XP_004943631.1| PREDICTED: protein FAM188B2-like isoform X6	189	1.08e-108	386.053	GO:0044262 cellular carbohydrate metabolic process	-	GO:0046912 transferase activity, transferring acyl groups, acyl groups converted into alkyl on transfer	-	pfam13898 DUF4205 | pfam05118 Asp_Arg_Hydrox	9031|Gallus gallus	Gallus	Phasianidae	Galliformes	Aves	Chordata	Metazoa	Eukaryota	TRINITY_DN10018_c0_g1	TRINITY_DN10018_c0_g1_i4	MIY4B_HUMAN^MIY4B_HUMAN^Q:46-549,H:229-415^51.337%ID^E:2.93e-59^RecName: Full=Inactive ubiquitin carboxyl-terminal hydrolase MINDY-4B;^Eukaryota; Metazoa; Chordata; Craniata; Vertebrata; Euteleostomi; Mammalia; Eutheria; Euarchontoglires; Primates; Haplorrhini; Catarrhini; Hominidae; Homo	TRINITY_DN10018_c0_g1_i4.p1	124-783[+]	MIY4B_HUMAN^MIY4B_HUMAN^Q:16-183,H:229-415^51.337%ID^E:1.29e-59^RecName: Full=Inactive ubiquitin carboxyl-terminal hydrolase MINDY-4B;^Eukaryota; Metazoa; Chordata; Craniata; Vertebrata; Euteleostomi; Mammalia; Eutheria; Euarchontoglires; Primates; Haplorrhini; Catarrhini; Hominidae; Homo	ENOG410XSGV^family with sequence similarity 188, member	.	GO:0016807^molecular_function^cysteine-type carboxypeptidase activity`GO:1990380^molecular_function^Lys48-specific deubiquitinase activity	GO:0016807^molecular_function^cysteine-type carboxypeptidase activity`GO:1990380^molecular_function^Lys48-specific deubiquitinase activity
TRINITY_DN10019_c0_g1_i1	780	gi|697468359|ref|XP_009667972.1| PREDICTED: AMMECR1-like protein isoform X3	259	6.22e-171	592.891	GO:0006950 response to stress | GO:0009415 response to water	-	-	-	pfam01871 AMMECR1	8801|Struthio camelus	Struthio	Struthionidae	Struthioniformes	Aves	Chordata	Metazoa	Eukaryota	TRINITY_DN10019_c0_g1	TRINITY_DN10019_c0_g1_i1	AMERL_PONAB^AMERL_PONAB^Q:1-723,H:1-241^95.851%ID^E:4.09e-175^RecName: Full=AMMECR1-like protein;^Eukaryota; Metazoa; Chordata; Craniata; Vertebrata; Euteleostomi; Mammalia; Eutheria; Euarchontoglires; Primates; Haplorrhini; Catarrhini; Hominidae; Pongo	TRINITY_DN10019_c0_g1_i1.p1	164-943[+]	AMERL_PONAB^AMERL_PONAB^Q:1-241,H:1-241^95.851%ID^E:2.8e-175^RecName: Full=AMMECR1-like protein;^Eukaryota; Metazoa; Chordata; Craniata; Vertebrata; Euteleostomi; Mammalia; Eutheria; Euarchontoglires; Primates; Haplorrhini; Catarrhini; Hominidae; Pongo	.	KEGG:pon:100171888	.	.
TRINITY_DN10019_c0_g1_i5	723	gi|874501203|ref|XP_012964204.1| PREDICTED: AMMECR1-like protein isoform X2	229	1.54e-158	551.7	-	-	-	-	pfam01871 AMMECR1	8839|Anas platyrhynchos	Anas	Anatidae	Anseriformes	Aves	Chordata	Metazoa	Eukaryota	TRINITY_DN10019_c0_g1	TRINITY_DN10019_c0_g1_i5	AMERL_PONAB^AMERL_PONAB^Q:1-636,H:1-212^95.755%ID^E:5.13e-152^RecName: Full=AMMECR1-like protein;^Eukaryota; Metazoa; Chordata; Craniata; Vertebrata; Euteleostomi; Mammalia; Eutheria; Euarchontoglires; Primates; Haplorrhini; Catarrhini; Hominidae; Pongo	TRINITY_DN10019_c0_g1_i5.p1	553-1275[+]	AMERL_PONAB^AMERL_PONAB^Q:1-212,H:1-212^95.755%ID^E:1.02e-151^RecName: Full=AMMECR1-like protein;^Eukaryota; Metazoa; Chordata; Craniata; Vertebrata; Euteleostomi; Mammalia; Eutheria; Euarchontoglires; Primates; Haplorrhini; Catarrhini; Hominidae; Pongo	.	KEGG:pon:100171888	.	.
TRINITY_DN100207_c0_g1_i2	687	-	-	-	-	-	-	-	-	-	-	-	-	-	-	-	-	-	NA	NA	NA	NA	NA	NA	NA	NA	NA	NA
TRINITY_DN100223_c0_g1_i2	615	gi|513187803|ref|XP_426432.4| PREDICTED: DDB1- and CUL4-associated factor 5	172	5.85e-113	400.226	-	GO:0080008 CUL4 RING ubiquitin ligase complex | GO:0005739 mitochondrion	-	-	-	9031|Gallus gallus	Gallus	Phasianidae	Galliformes	Aves	Chordata	Metazoa	Eukaryota	TRINITY_DN100223_c0_g1	TRINITY_DN100223_c0_g1_i2	DCAF5_HUMAN^DCAF5_HUMAN^Q:181-555,H:797-923^49.219%ID^E:1.45e-23^RecName: Full=DDB1- and CUL4-associated factor 5;^Eukaryota; Metazoa; Chordata; Craniata; Vertebrata; Euteleostomi; Mammalia; Eutheria; Euarchontoglires; Primates; Haplorrhini; Catarrhini; Hominidae; Homo	TRINITY_DN100223_c0_g1_i2.p1	1-615[+]	DCAF5_HUMAN^DCAF5_HUMAN^Q:61-204,H:797-942^53.061%ID^E:6.11e-32^RecName: Full=DDB1- and CUL4-associated factor 5;^Eukaryota; Metazoa; Chordata; Craniata; Vertebrata; Euteleostomi; Mammalia; Eutheria; Euarchontoglires; Primates; Haplorrhini; Catarrhini; Hominidae; Homo	ENOG410ZPFW^ddb1 and cul4 associated factor 5	KEGG:hsa:8816`KO:K11800	GO:0080008^cellular_component^Cul4-RING E3 ubiquitin ligase complex`GO:0005654^cellular_component^nucleoplasm`GO:0043687^biological_process^post-translational protein modification`GO:0016567^biological_process^protein ubiquitination	GO:0080008^cellular_component^Cul4-RING E3 ubiquitin ligase complex`GO:0005654^cellular_component^nucleoplasm`GO:0043687^biological_process^post-translational protein modification`GO:0016567^biological_process^protein ubiquitination
TRINITY_DN100223_c0_g1_i4	2871	gi|768366564|ref|XP_011580577.1| PREDICTED: DDB1- and CUL4-associated factor 5 isoform X1	954	0	2125.35	GO:0016567 protein ubiquitination	GO:0080008 CUL4 RING ubiquitin ligase complex | GO:0005739 mitochondrion	-	-	pfam00400 WD40	8962|Aquila chrysaetos	Aquila	Accipitridae	Falconiformes	Aves	Chordata	Metazoa	Eukaryota	TRINITY_DN100223_c0_g1	TRINITY_DN100223_c0_g1_i4	DCAF5_HUMAN^DCAF5_HUMAN^Q:37-2811,H:17-923^73.212%ID^E:0^RecName: Full=DDB1- and CUL4-associated factor 5;^Eukaryota; Metazoa; Chordata; Craniata; Vertebrata; Euteleostomi; Mammalia; Eutheria; Euarchontoglires; Primates; Haplorrhini; Catarrhini; Hominidae; Homo	TRINITY_DN100223_c0_g1_i4.p1	1-2871[+]	DCAF5_HUMAN^DCAF5_HUMAN^Q:2-956,H:6-942^74.043%ID^E:0^RecName: Full=DDB1- and CUL4-associated factor 5;^Eukaryota; Metazoa; Chordata; Craniata; Vertebrata; Euteleostomi; Mammalia; Eutheria; Euarchontoglires; Primates; Haplorrhini; Catarrhini; Hominidae; Homo	ENOG410ZPFW^ddb1 and cul4 associated factor 5	KEGG:hsa:8816`KO:K11800	GO:0080008^cellular_component^Cul4-RING E3 ubiquitin ligase complex`GO:0005654^cellular_component^nucleoplasm`GO:0043687^biological_process^post-translational protein modification`GO:0016567^biological_process^protein ubiquitination	GO:0080008^cellular_component^Cul4-RING E3 ubiquitin ligase complex`GO:0005654^cellular_component^nucleoplasm`GO:0043687^biological_process^post-translational protein modification`GO:0016567^biological_process^protein ubiquitination
TRINITY_DN10025_c0_g1_i2	789	gi|363733459|ref|XP_420631.3| PREDICTED: cGMP-specific 3',5'-cyclic phosphodiesterase isoform X5	262	3.94e-176	610.164	GO:0043065 positive regulation of apoptotic process | GO:0007614 short-term memory | GO:0055118 negative regulation of cardiac muscle contraction | GO:0002678 positive regulation of chronic inflammatory response | GO:0010613 positive regulation of cardiac muscle hypertrophy | GO:0043406 positive regulation of MAP kinase activity | GO:0033574 response to testosterone stimulus | GO:0042311 vasodila…	GO:0005829 cytosol	GO:0047555 3',5'-cyclic-GMP phosphodiesterase activity | GO:0046872 metal ion binding | GO:0030553 cGMP binding	3.1.4.35	pfam00233 PDEase_I	9031|Gallus gallus	Gallus	Phasianidae	Galliformes	Aves	Chordata	Metazoa	Eukaryota	TRINITY_DN10025_c0_g1	TRINITY_DN10025_c0_g1_i2	PDE5A_CANLF^PDE5A_CANLF^Q:1-786,H:604-865^92.366%ID^E:3.12e-178^RecName: Full=cGMP-specific 3',5'-cyclic phosphodiesterase;^Eukaryota; Metazoa; Chordata; Craniata; Vertebrata; Euteleostomi; Mammalia; Eutheria; Laurasiatheria; Carnivora; Caniformia; Canidae; Canis	TRINITY_DN10025_c0_g1_i2.p1	2-790[+]	PDE5A_CANLF^PDE5A_CANLF^Q:1-262,H:604-865^92.366%ID^E:2.81e-178^RecName: Full=cGMP-specific 3',5'-cyclic phosphodiesterase;^Eukaryota; Metazoa; Chordata; Craniata; Vertebrata; Euteleostomi; Mammalia; Eutheria; Laurasiatheria; Carnivora; Caniformia; Canidae; Canis	ENOG410XRI7^Phosphodiesterase	KEGG:cfa:403825`KO:K13762	GO:0005829^cellular_component^cytosol`GO:0047555^molecular_function^3',5'-cyclic-GMP phosphodiesterase activity`GO:0030553^molecular_function^cGMP binding`GO:0046872^molecular_function^metal ion binding`GO:0046069^biological_process^cGMP catabolic process`GO:0007165^biological_process^signal transduction	GO:0005829^cellular_component^cytosol`GO:0047555^molecular_function^3',5'-cyclic-GMP phosphodiesterase activity`GO:0030553^molecular_function^cGMP binding`GO:0046872^molecular_function^metal ion binding`GO:0046069^biological_process^cGMP catabolic process`GO:0007165^biological_process^signal transduction
TRINITY_DN10025_c1_g1_i7	4290	gi|513225866|ref|XP_424161.4| PREDICTED: G patch domain-containing protein 8	1389	0	2903.54	-	-	GO:0005515 protein binding | GO:0046872 metal ion binding	-	pfam12171 zf-C2H2_jaz | pfam12874 zf-met	9031|Gallus gallus	Gallus	Phasianidae	Galliformes	Aves	Chordata	Metazoa	Eukaryota	TRINITY_DN10025_c1_g1	TRINITY_DN10025_c1_g1_i7	GPTC8_HUMAN^GPTC8_HUMAN^Q:1-1863,H:1-641^65.891%ID^E:0^RecName: Full=G patch domain-containing protein 8;^Eukaryota; Metazoa; Chordata; Craniata; Vertebrata; Euteleostomi; Mammalia; Eutheria; Euarchontoglires; Primates; Haplorrhini; Catarrhini; Hominidae; Homo`GPTC8_HUMAN^GPTC8_HUMAN^Q:2848-4287,H:1005-1502^70.858%ID^E:1.84e-118^RecName: Full=G patch domain-containing protein 8;^Eukaryota; Metazo…	TRINITY_DN10025_c1_g1_i7.p1	22-4311[+]	GPTC8_HUMAN^GPTC8_HUMAN^Q:1-756,H:1-774^62.972%ID^E:0^RecName: Full=G patch domain-containing protein 8;^Eukaryota; Metazoa; Chordata; Craniata; Vertebrata; Euteleostomi; Mammalia; Eutheria; Euarchontoglires; Primates; Haplorrhini; Catarrhini; Hominidae; Homo	ENOG410ZHVS^G patch domain containing 8	KEGG:hsa:23131	GO:0046872^molecular_function^metal ion binding`GO:0003723^molecular_function^RNA binding	GO:0046872^molecular_function^metal ion binding`GO:0003723^molecular_function^RNA binding
TRINITY_DN10026_c0_g1_i6	2322	gi|513194477|ref|XP_004942873.1| PREDICTED: fidgetin isoform X1	743	0	1722.3	GO:0007626 locomotory behavior | GO:0007067 mitosis | GO:0008152 metabolic process	GO:0005815 microtubule organizing center | GO:0016363 nuclear matrix | GO:0005874 microtubule | GO:0005737 cytoplasm	GO:0017111 nucleoside-triphosphatase activity | GO:0008022 protein C-terminus binding | GO:0005524 ATP binding	-	pfam00004 AAA | pfam07728 AAA_5 | pfam09336 Vps4_C	9031|Gallus gallus	Gallus	Phasianidae	Galliformes	Aves	Chordata	Metazoa	Eukaryota	TRINITY_DN10026_c0_g1	TRINITY_DN10026_c0_g1_i6	FIGN_HUMAN^FIGN_HUMAN^Q:91-2319,H:9-753^92.886%ID^E:0^RecName: Full=Fidgetin;^Eukaryota; Metazoa; Chordata; Craniata; Vertebrata; Euteleostomi; Mammalia; Eutheria; Euarchontoglires; Primates; Haplorrhini; Catarrhini; Hominidae; Homo	TRINITY_DN10026_c0_g1_i6.p1	1-2322[+]	FIGN_HUMAN^FIGN_HUMAN^Q:31-773,H:9-753^95.034%ID^E:0^RecName: Full=Fidgetin;^Eukaryota; Metazoa; Chordata; Craniata; Vertebrata; Euteleostomi; Mammalia; Eutheria; Euarchontoglires; Primates; Haplorrhini; Catarrhini; Hominidae; Homo	COG0464^Aaa atpase	KEGG:hsa:55137	GO:0005737^cellular_component^cytoplasm`GO:0005874^cellular_component^microtubule`GO:0005815^cellular_component^microtubule organizing center`GO:0016363^cellular_component^nuclear matrix`GO:0005634^cellular_component^nucleus`GO:0005524^molecular_function^ATP binding`GO:0016887^molecular_function^ATPase activity`GO:0008568^molecular_function^microtubule-severing ATPase activity`GO:0008022^molecula…	GO:0005737^cellular_component^cytoplasm`GO:0005874^cellular_component^microtubule`GO:0005815^cellular_component^microtubule organizing center`GO:0016363^cellular_component^nuclear matrix`GO:0005634^cellular_component^nucleus`GO:0005524^molecular_function^ATP binding`GO:0016887^molecular_function^ATPase activity`GO:0008568^molecular_function^microtubule-severing ATPase activity`GO:0008022^molecula…
TRINITY_DN1003_c0_g1_i1	867	gi|46048848|ref|NP_990276.1| protein phosphatase 1, regulatory subunit 3E	288	5.38e-180	623.008	GO:0016311 dephosphorylation | GO:0005979 regulation of glycogen biosynthetic process | GO:0005981 regulation of glycogen catabolic process | GO:0050790 regulation of catalytic activity	GO:0043231 intracellular membrane-bounded organelle | GO:0000164 protein phosphatase type 1 complex | GO:0042587 glycogen granule	GO:0019888 protein phosphatase regulator activity | GO:0016746 transferase activity, transferring acyl groups | GO:0019899 enzyme binding | GO:0004721 phosphoprotein phosphatase activity	-	pfam03370 CBM_21	9031|Gallus gallus	Gallus	Phasianidae	Galliformes	Aves	Chordata	Metazoa	Eukaryota	TRINITY_DN1003_c0_g1	TRINITY_DN1003_c0_g1_i1	PR3CB_DANRE^PR3CB_DANRE^Q:1-864,H:20-317^46.053%ID^E:1.3e-81^RecName: Full=Protein phosphatase 1 regulatory subunit 3C-B;^Eukaryota; Metazoa; Chordata; Craniata; Vertebrata; Euteleostomi; Actinopterygii; Neopterygii; Teleostei; Ostariophysi; Cypriniformes; Cyprinidae; Danio	TRINITY_DN1003_c0_g1_i1.p1	691-1557[+]	PR3CB_DANRE^PR3CB_DANRE^Q:1-288,H:20-317^46.205%ID^E:2.33e-85^RecName: Full=Protein phosphatase 1 regulatory subunit 3C-B;^Eukaryota; Metazoa; Chordata; Craniata; Vertebrata; Euteleostomi; Actinopterygii; Neopterygii; Teleostei; Ostariophysi; Cypriniformes; Cyprinidae; Danio	ENOG4111FT1^protein phosphatase 1, regulatory subunit	KEGG:dre:393807`KO:K07189	GO:0019903^molecular_function^protein phosphatase binding`GO:0005978^biological_process^glycogen biosynthetic process`GO:0005977^biological_process^glycogen metabolic process	GO:0019903^molecular_function^protein phosphatase binding`GO:0005978^biological_process^glycogen biosynthetic process`GO:0005977^biological_process^glycogen metabolic process
TRINITY_DN1003_c0_g1_i15	801	gi|733919300|ref|XP_010721447.1| PREDICTED: DNA replication complex GINS protein SLD5	222	3.26e-141	494.122	GO:0000278 mitotic cell cycle | GO:0006271 DNA strand elongation involved in DNA replication	GO:0005737 cytoplasm | GO:0005654 nucleoplasm	GO:0005515 protein binding	-	-	9103|Meleagris gallopavo	Meleagris	Phasianidae	Galliformes	Aves	Chordata	Metazoa	Eukaryota	TRINITY_DN1003_c0_g1	TRINITY_DN1003_c0_g1_i15	SLD5_RAT^SLD5_RAT^Q:184-798,H:19-223^82.927%ID^E:3.3e-123^RecName: Full=DNA replication complex GINS protein SLD5;^Eukaryota; Metazoa; Chordata; Craniata; Vertebrata; Euteleostomi; Mammalia; Eutheria; Euarchontoglires; Glires; Rodentia; Myomorpha; Muroidea; Muridae; Murinae; Rattus	TRINITY_DN1003_c0_g1_i15.p1	2-802[+]	SLD5_RAT^SLD5_RAT^Q:54-266,H:11-223^83.099%ID^E:3.15e-129^RecName: Full=DNA replication complex GINS protein SLD5;^Eukaryota; Metazoa; Chordata; Craniata; Vertebrata; Euteleostomi; Mammalia; Eutheria; Euarchontoglires; Glires; Rodentia; Myomorpha; Muroidea; Muridae; Murinae; Rattus	COG5086^GINS complex subunit 4 (Sld5 homolog)	KEGG:rno:290842`KO:K10735	GO:0005737^cellular_component^cytoplasm`GO:0000811^cellular_component^GINS complex`GO:0005634^cellular_component^nucleus`GO:0031298^cellular_component^replication fork protection complex`GO:0032508^biological_process^DNA duplex unwinding`GO:0006261^biological_process^DNA-dependent DNA replication`GO:0000727^biological_process^double-strand break repair via break-induced replication`GO:0001833^bio…	GO:0005737^cellular_component^cytoplasm`GO:0000811^cellular_component^GINS complex`GO:0005634^cellular_component^nucleus`GO:0031298^cellular_component^replication fork protection complex`GO:0032508^biological_process^DNA duplex unwinding`GO:0006261^biological_process^DNA-dependent DNA replication`GO:0000727^biological_process^double-strand break repair via break-induced replication`GO:0001833^bio…
TRINITY_DN10035_c1_g1_i18	738	gi|348560971|ref|XP_003466286.1| PREDICTED: LOW QUALITY PROTEIN: arachidonate 15-lipoxygenase B	94	8.96e-19	103.478	GO:0043651 linoleic acid metabolic process | GO:0010744 positive regulation of macrophage derived foam cell differentiation | GO:0045926 negative regulation of growth | GO:0045786 negative regulation of cell cycle | GO:0008285 negative regulation of cell proliferation | GO:0090197 positive regulation of chemokine secretion | GO:0019372 lipoxygenase pathway | GO:0045618 positive regulation of kera…	GO:0005829 cytosol | GO:0005856 cytoskeleton | GO:0005886 plasma membrane	GO:0050473 arachidonate 15-lipoxygenase activity | GO:0005506 iron ion binding | GO:0016165 lipoxygenase activity	-	pfam01477 PLAT	10141|Cavia porcellus	Cavia	Caviidae	Rodentia	Mammalia	Chordata	Metazoa	Eukaryota	TRINITY_DN10035_c1_g1	TRINITY_DN10035_c1_g1_i18	LX12B_RAT^LX12B_RAT^Q:1-267,H:1-89^46.067%ID^E:3.77e-19^RecName: Full=Arachidonate 12-lipoxygenase, 12R-type {ECO:0000305};^Eukaryota; Metazoa; Chordata; Craniata; Vertebrata; Euteleostomi; Mammalia; Eutheria; Euarchontoglires; Glires; Rodentia; Myomorpha; Muroidea; Muridae; Murinae; Rattus	TRINITY_DN10035_c1_g1_i18.p1	62-799[+]	LX12B_RAT^LX12B_RAT^Q:1-89,H:1-89^46.067%ID^E:3.03e-19^RecName: Full=Arachidonate 12-lipoxygenase, 12R-type {ECO:0000305};^Eukaryota; Metazoa; Chordata; Craniata; Vertebrata; Euteleostomi; Mammalia; Eutheria; Euarchontoglires; Glires; Rodentia; Myomorpha; Muroidea; Muridae; Murinae; Rattus	ENOG410YN4N^Plant lipoxygenase may be involved in a number of diverse aspects of plant physiology including growth and development, pest resistance, and senescence or responses to wounding (By similarity)	KEGG:rno:287425`KO:K08021	GO:0048471^cellular_component^perinuclear region of cytoplasm`GO:0004052^molecular_function^arachidonate 12(S)-lipoxygenase activity`GO:0005506^molecular_function^iron ion binding`GO:1990136^molecular_function^linoleate 9S-lipoxygenase activity`GO:0016702^molecular_function^oxidoreductase activity, acting on single donors with incorporation of molecular oxygen, incorporation of two atoms of oxyge…	GO:0048471^cellular_component^perinuclear region of cytoplasm`GO:0004052^molecular_function^arachidonate 12(S)-lipoxygenase activity`GO:0005506^molecular_function^iron ion binding`GO:1990136^molecular_function^linoleate 9S-lipoxygenase activity`GO:0016702^molecular_function^oxidoreductase activity, acting on single donors with incorporation of molecular oxygen, incorporation of two atoms of oxyge…
TRINITY_DN10035_c1_g1_i8	690	gi|348560971|ref|XP_003466286.1| PREDICTED: LOW QUALITY PROTEIN: arachidonate 15-lipoxygenase B	94	8.15e-19	103.478	GO:0043651 linoleic acid metabolic process | GO:0010744 positive regulation of macrophage derived foam cell differentiation | GO:0045926 negative regulation of growth | GO:0045786 negative regulation of cell cycle | GO:0008285 negative regulation of cell proliferation | GO:0090197 positive regulation of chemokine secretion | GO:0019372 lipoxygenase pathway | GO:0045618 positive regulation of kera…	GO:0005829 cytosol | GO:0005856 cytoskeleton | GO:0005886 plasma membrane	GO:0050473 arachidonate 15-lipoxygenase activity | GO:0005506 iron ion binding | GO:0016165 lipoxygenase activity	-	pfam01477 PLAT	10141|Cavia porcellus	Cavia	Caviidae	Rodentia	Mammalia	Chordata	Metazoa	Eukaryota	TRINITY_DN10035_c1_g1	TRINITY_DN10035_c1_g1_i8	LX12B_HUMAN^LX12B_HUMAN^Q:1-267,H:1-89^46.067%ID^E:5.54e-19^RecName: Full=Arachidonate 12-lipoxygenase, 12R-type {ECO:0000305};^Eukaryota; Metazoa; Chordata; Craniata; Vertebrata; Euteleostomi; Mammalia; Eutheria; Euarchontoglires; Primates; Haplorrhini; Catarrhini; Hominidae; Homo	TRINITY_DN10035_c1_g1_i8.p1	62-751[+]	LX12B_RAT^LX12B_RAT^Q:1-89,H:1-89^46.067%ID^E:7.58e-19^RecName: Full=Arachidonate 12-lipoxygenase, 12R-type {ECO:0000305};^Eukaryota; Metazoa; Chordata; Craniata; Vertebrata; Euteleostomi; Mammalia; Eutheria; Euarchontoglires; Glires; Rodentia; Myomorpha; Muroidea; Muridae; Murinae; Rattus	ENOG410YN4N^Plant lipoxygenase may be involved in a number of diverse aspects of plant physiology including growth and development, pest resistance, and senescence or responses to wounding (By similarity)	KEGG:rno:287425`KO:K08021	GO:0005829^cellular_component^cytosol`GO:0048471^cellular_component^perinuclear region of cytoplasm`GO:0004052^molecular_function^arachidonate 12(S)-lipoxygenase activity`GO:0047677^molecular_function^arachidonate 8(R)-lipoxygenase activity`GO:0005506^molecular_function^iron ion binding`GO:0016853^molecular_function^isomerase activity`GO:1990136^molecular_function^linoleate 9S-lipoxygenase activi…	GO:0048471^cellular_component^perinuclear region of cytoplasm`GO:0004052^molecular_function^arachidonate 12(S)-lipoxygenase activity`GO:0005506^molecular_function^iron ion binding`GO:1990136^molecular_function^linoleate 9S-lipoxygenase activity`GO:0016702^molecular_function^oxidoreductase activity, acting on single donors with incorporation of molecular oxygen, incorporation of two atoms of oxyge…
TRINITY_DN1004_c0_g1_i3	1539	gi|733876433|ref|XP_010704756.1| PREDICTED: E3 ubiquitin-protein ligase pellino homolog 1 isoform X1	443	4.55e-312	1061.93	GO:0032496 response to lipopolysaccharide | GO:0070936 protein K48-linked ubiquitination | GO:0008063 Toll signaling pathway | GO:0034141 positive regulation of toll-like receptor 3 signaling pathway | GO:0031398 positive regulation of protein ubiquitination | GO:0034134 toll-like receptor 2 signaling pathway | GO:0034162 toll-like receptor 9 signaling pathway | GO:0042130 negative regulation of …	GO:0005829 cytosol | GO:0005634 nucleus	GO:0005515 protein binding | GO:0004842 ubiquitin-protein ligase activity	-	pfam04710 Pellino	9103|Meleagris gallopavo	Meleagris	Phasianidae	Galliformes	Aves	Chordata	Metazoa	Eukaryota	TRINITY_DN1004_c0_g1	TRINITY_DN1004_c0_g1_i3	PELI1_HUMAN^PELI1_HUMAN^Q:283-1536,H:1-418^99.282%ID^E:0^RecName: Full=E3 ubiquitin-protein ligase pellino homolog 1;^Eukaryota; Metazoa; Chordata; Craniata; Vertebrata; Euteleostomi; Mammalia; Eutheria; Euarchontoglires; Primates; Haplorrhini; Catarrhini; Hominidae; Homo	TRINITY_DN1004_c0_g1_i3.p1	1-1539[+]	PELI1_HUMAN^PELI1_HUMAN^Q:95-512,H:1-418^99.282%ID^E:0^RecName: Full=E3 ubiquitin-protein ligase pellino homolog 1;^Eukaryota; Metazoa; Chordata; Craniata; Vertebrata; Euteleostomi; Mammalia; Eutheria; Euarchontoglires; Primates; Haplorrhini; Catarrhini; Hominidae; Homo	ENOG410XP3S^pellino E3 ubiquitin protein ligase	KEGG:hsa:57162`KO:K11964	GO:0000778^cellular_component^condensed nuclear chromosome kinetochore`GO:0005829^cellular_component^cytosol`GO:0061630^molecular_function^ubiquitin protein ligase activity`GO:0034450^molecular_function^ubiquitin-ubiquitin ligase activity`GO:0070498^biological_process^interleukin-1-mediated signaling pathway`GO:0060546^biological_process^negative regulation of necroptotic process`GO:0032088^biolo…	GO:0000778^cellular_component^condensed nuclear chromosome kinetochore`GO:0005829^cellular_component^cytosol`GO:0061630^molecular_function^ubiquitin protein ligase activity`GO:0034450^molecular_function^ubiquitin-ubiquitin ligase activity`GO:0070498^biological_process^interleukin-1-mediated signaling pathway`GO:0060546^biological_process^negative regulation of necroptotic process`GO:0032088^biolo…
TRINITY_DN10042_c0_g4_i2	657	gi|564251546|ref|XP_006264822.1| PREDICTED: protein Smaug homolog 2	194	7.71e-83	300.129	GO:0035556 intracellular signal transduction | GO:0006629 lipid metabolic process	-	GO:0004435 phosphatidylinositol phospholipase C activity	-	-	8496|Alligator mississippiensis	Alligator	Alligatoridae	Crocodylia	-	Chordata	Metazoa	Eukaryota	TRINITY_DN10042_c0_g4	TRINITY_DN10042_c0_g4_i2	SMAG2_MOUSE^SMAG2_MOUSE^Q:70-534,H:373-553^58.564%ID^E:5.44e-55^RecName: Full=Protein Smaug homolog 2;^Eukaryota; Metazoa; Chordata; Craniata; Vertebrata; Euteleostomi; Mammalia; Eutheria; Euarchontoglires; Glires; Rodentia; Myomorpha; Muroidea; Muridae; Murinae; Mus; Mus	TRINITY_DN10042_c0_g4_i2.p1	2-658[+]	SMAG2_MOUSE^SMAG2_MOUSE^Q:25-219,H:374-595^62.162%ID^E:6.88e-80^RecName: Full=Protein Smaug homolog 2;^Eukaryota; Metazoa; Chordata; Craniata; Vertebrata; Euteleostomi; Mammalia; Eutheria; Euarchontoglires; Glires; Rodentia; Myomorpha; Muroidea; Muridae; Murinae; Mus; Mus	ENOG410XSUP^sterile alpha motif domain containing	.	GO:0005829^cellular_component^cytosol`GO:0005634^cellular_component^nucleus`GO:0000932^cellular_component^P-body`GO:0003729^molecular_function^mRNA binding`GO:0030371^molecular_function^translation repressor activity`GO:0098749^biological_process^cerebellar neuron development`GO:0017148^biological_process^negative regulation of translation`GO:0000289^biological_process^nuclear-transcribed mRNA po…	GO:0005829^cellular_component^cytosol`GO:0005634^cellular_component^nucleus`GO:0000932^cellular_component^P-body`GO:0003729^molecular_function^mRNA binding`GO:0030371^molecular_function^translation repressor activity`GO:0098749^biological_process^cerebellar neuron development`GO:0017148^biological_process^negative regulation of translation`GO:0000289^biological_process^nuclear-transcribed mRNA po…
TRINITY_DN10042_c0_g4_i3	1134	gi|564251546|ref|XP_006264822.1| PREDICTED: protein Smaug homolog 2	373	1.83e-175	607.949	GO:0006629 lipid metabolic process | GO:0035556 intracellular signal transduction | GO:0017148 negative regulation of translation | GO:0045727 positive regulation of translation	GO:0030054 cell junction | GO:0030425 dendrite | GO:0045202 synapse | GO:0005737 cytoplasm	GO:0030371 translation repressor activity | GO:0004435 phosphatidylinositol phospholipase C activity	-	pfam00536 SAM_1 | pfam07647 SAM_2 | pfam09246 PHAT	8496|Alligator mississippiensis	Alligator	Alligatoridae	Crocodylia	-	Chordata	Metazoa	Eukaryota	TRINITY_DN10042_c0_g4	TRINITY_DN10042_c0_g4_i3	SMAG2_MOUSE^SMAG2_MOUSE^Q:4-1011,H:187-553^66.396%ID^E:2.42e-147^RecName: Full=Protein Smaug homolog 2;^Eukaryota; Metazoa; Chordata; Craniata; Vertebrata; Euteleostomi; Mammalia; Eutheria; Euarchontoglires; Glires; Rodentia; Myomorpha; Muroidea; Muridae; Murinae; Mus; Mus	TRINITY_DN10042_c0_g4_i3.p1	245-1378[+]	SMAG2_MOUSE^SMAG2_MOUSE^Q:2-378,H:187-595^69.734%ID^E:2.75e-179^RecName: Full=Protein Smaug homolog 2;^Eukaryota; Metazoa; Chordata; Craniata; Vertebrata; Euteleostomi; Mammalia; Eutheria; Euarchontoglires; Glires; Rodentia; Myomorpha; Muroidea; Muridae; Murinae; Mus; Mus	ENOG410XSUP^sterile alpha motif domain containing	.	GO:0005829^cellular_component^cytosol`GO:0005634^cellular_component^nucleus`GO:0000932^cellular_component^P-body`GO:0003729^molecular_function^mRNA binding`GO:0030371^molecular_function^translation repressor activity`GO:0098749^biological_process^cerebellar neuron development`GO:0017148^biological_process^negative regulation of translation`GO:0000289^biological_process^nuclear-transcribed mRNA po…	GO:0005829^cellular_component^cytosol`GO:0005634^cellular_component^nucleus`GO:0000932^cellular_component^P-body`GO:0003729^molecular_function^mRNA binding`GO:0030371^molecular_function^translation repressor activity`GO:0098749^biological_process^cerebellar neuron development`GO:0017148^biological_process^negative regulation of translation`GO:0000289^biological_process^nuclear-transcribed mRNA po…
TRINITY_DN10043_c0_g1_i1	912	gi|326929910|ref|XP_003211096.1| PREDICTED: crk-like protein	303	4.07e-206	709.818	GO:0007265 Ras protein signal transduction | GO:0000186 activation of MAPKK activity | GO:0007507 heart development | GO:0048011 nerve growth factor receptor signaling pathway | GO:0001568 blood vessel development | GO:0007520 myoblast fusion | GO:0007254 JNK cascade | GO:0009967 positive regulation of signal transduction | GO:0048538 thymus development | GO:0009887 organ morphogenesis | GO:00099…	GO:0005829 cytosol | GO:0005768 endosome	GO:0004871 signal transducer activity | GO:0005070 SH3/SH2 adaptor activity	-	pfam00017 SH2 | pfam07653 SH3_2 | pfam00018 SH3_1	9103|Meleagris gallopavo	Meleagris	Phasianidae	Galliformes	Aves	Chordata	Metazoa	Eukaryota	TRINITY_DN10043_c0_g1	TRINITY_DN10043_c0_g1_i1	CRKL_RAT^CRKL_RAT^Q:43-909,H:14-303^93.103%ID^E:0^RecName: Full=Crk-like protein {ECO:0000250|UniProtKB:P46109};^Eukaryota; Metazoa; Chordata; Craniata; Vertebrata; Euteleostomi; Mammalia; Eutheria; Euarchontoglires; Glires; Rodentia; Myomorpha; Muroidea; Muridae; Murinae; Rattus	TRINITY_DN10043_c0_g1_i1.p1	505-1416[+]	CRKL_RAT^CRKL_RAT^Q:3-303,H:2-303^92.715%ID^E:0^RecName: Full=Crk-like protein {ECO:0000250|UniProtKB:P46109};^Eukaryota; Metazoa; Chordata; Craniata; Vertebrata; Euteleostomi; Mammalia; Eutheria; Euarchontoglires; Glires; Rodentia; Myomorpha; Muroidea; Muridae; Murinae; Rattus	ENOG4110574^v-crk sarcoma virus CT10 oncogene homolog	KEGG:rno:100911248`KEGG:rno:287942`KO:K04438	GO:0005737^cellular_component^cytoplasm`GO:0098890^cellular_component^extrinsic component of postsynaptic membrane`GO:0031594^cellular_component^neuromuscular junction`GO:0032991^cellular_component^protein-containing complex`GO:0045202^cellular_component^synapse`GO:0042802^molecular_function^identical protein binding`GO:0001784^molecular_function^phosphotyrosine residue binding`GO:0095500^biologi…	GO:0005737^cellular_component^cytoplasm`GO:0098890^cellular_component^extrinsic component of postsynaptic membrane`GO:0031594^cellular_component^neuromuscular junction`GO:0032991^cellular_component^protein-containing complex`GO:0045202^cellular_component^synapse`GO:0042802^molecular_function^identical protein binding`GO:0001784^molecular_function^phosphotyrosine residue binding`GO:0095500^biologi…
TRINITY_DN10045_c0_g1_i1	903	gi|513210196|ref|XP_003642242.2| PREDICTED: SH2B adapter protein 3	298	2.54e-197	680.586	GO:0035162 embryonic hemopoiesis | GO:0030154 cell differentiation | GO:0035556 intracellular signal transduction	-	GO:0004871 signal transducer activity	-	pfam08916 Phe_ZIP	9031|Gallus gallus	Gallus	Phasianidae	Galliformes	Aves	Chordata	Metazoa	Eukaryota	TRINITY_DN10045_c0_g1	TRINITY_DN10045_c0_g1_i1	SH2B3_HUMAN^SH2B3_HUMAN^Q:193-897,H:24-245^48.971%ID^E:8.27e-46^RecName: Full=SH2B adapter protein 3;^Eukaryota; Metazoa; Chordata; Craniata; Vertebrata; Euteleostomi; Mammalia; Eutheria; Euarchontoglires; Primates; Haplorrhini; Catarrhini; Hominidae; Homo	TRINITY_DN10045_c0_g1_i1.p1	3-905[+]	SH2B3_HUMAN^SH2B3_HUMAN^Q:65-298,H:24-244^48.583%ID^E:3.13e-55^RecName: Full=SH2B adapter protein 3;^Eukaryota; Metazoa; Chordata; Craniata; Vertebrata; Euteleostomi; Mammalia; Eutheria; Euarchontoglires; Primates; Haplorrhini; Catarrhini; Hominidae; Homo	ENOG410YMBM^phosphate ion binding	KEGG:hsa:10019`KO:K12459	GO:0005829^cellular_component^cytosol`GO:0005886^cellular_component^plasma membrane`GO:1990782^molecular_function^protein tyrosine kinase binding`GO:0005070^molecular_function^SH3/SH2 adaptor activity`GO:0005173^molecular_function^stem cell factor receptor binding`GO:0005068^molecular_function^transmembrane receptor protein tyrosine kinase adaptor activity`GO:0007596^biological_process^blood coag…	GO:0005829^cellular_component^cytosol`GO:0005886^cellular_component^plasma membrane`GO:1990782^molecular_function^protein tyrosine kinase binding`GO:0005070^molecular_function^SH3/SH2 adaptor activity`GO:0005173^molecular_function^stem cell factor receptor binding`GO:0005068^molecular_function^transmembrane receptor protein tyrosine kinase adaptor activity`GO:0007596^biological_process^blood coag…
TRINITY_DN10047_c0_g1_i2	1590	gi|363738425|ref|XP_414238.3| PREDICTED: PH domain leucine-rich repeat-containing protein phosphatase 2	520	0	1159.81	GO:0048011 nerve growth factor receptor signaling pathway | GO:0006470 protein dephosphorylation | GO:0045087 innate immune response | GO:0048015 phosphatidylinositol-mediated signaling | GO:0009649 entrainment of circadian clock | GO:0008543 fibroblast growth factor receptor signaling pathway | GO:0007173 epidermal growth factor receptor signaling pathway	GO:0005829 cytosol | GO:0042622 photoreceptor outer segment membrane | GO:0001917 photoreceptor inner segment | GO:0005634 nucleus	GO:0046872 metal ion binding | GO:0004722 protein serine/threonine phosphatase activity	-	pfam13855 LRR_8 | pfam12799 LRR_4 | pfam00788 RA | pfam00169 PH	9031|Gallus gallus	Gallus	Phasianidae	Galliformes	Aves	Chordata	Metazoa	Eukaryota	TRINITY_DN10047_c0_g1	TRINITY_DN10047_c0_g1_i2	PHLP2_HUMAN^PHLP2_HUMAN^Q:58-1590,H:6-533^74.621%ID^E:0^RecName: Full=PH domain leucine-rich repeat-containing protein phosphatase 2;^Eukaryota; Metazoa; Chordata; Craniata; Vertebrata; Euteleostomi; Mammalia; Eutheria; Euarchontoglires; Primates; Haplorrhini; Catarrhini; Hominidae; Homo	TRINITY_DN10047_c0_g1_i2.p1	1-1590[+]	PHLP2_HUMAN^PHLP2_HUMAN^Q:15-530,H:1-533^74.672%ID^E:0^RecName: Full=PH domain leucine-rich repeat-containing protein phosphatase 2;^Eukaryota; Metazoa; Chordata; Craniata; Vertebrata; Euteleostomi; Mammalia; Eutheria; Euarchontoglires; Primates; Haplorrhini; Catarrhini; Hominidae; Homo	COG0631^Phosphatase`COG4886^leucine Rich Repeat	KEGG:hsa:23035`KO:K16340	GO:0005737^cellular_component^cytoplasm`GO:0005829^cellular_component^cytosol`GO:0005634^cellular_component^nucleus`GO:0001917^cellular_component^photoreceptor inner segment`GO:0042622^cellular_component^photoreceptor outer segment membrane`GO:0046872^molecular_function^metal ion binding`GO:0004722^molecular_function^protein serine/threonine phosphatase activity`GO:0021766^biological_process^hipp…	GO:0005737^cellular_component^cytoplasm`GO:0005829^cellular_component^cytosol`GO:0005634^cellular_component^nucleus`GO:0001917^cellular_component^photoreceptor inner segment`GO:0042622^cellular_component^photoreceptor outer segment membrane`GO:0046872^molecular_function^metal ion binding`GO:0004722^molecular_function^protein serine/threonine phosphatase activity`GO:0021766^biological_process^hipp…
TRINITY_DN10049_c0_g1_i1	648	gi|944211956|gb|KQK78656.1| neurotensin/neuromedin N	177	3.66e-104	370.994	GO:0050880 regulation of blood vessel size | GO:0007165 signal transduction	GO:0005576 extracellular region | GO:0030133 transport vesicle	GO:0005184 neuropeptide hormone activity	-	pfam07421 Pro-NT_NN	12930|Amazona aestiva	Amazona	Psittacidae	Psittaciformes	Aves	Chordata	Metazoa	Eukaryota	TRINITY_DN10049_c0_g1	TRINITY_DN10049_c0_g1_i1	NEUT_BOVIN^NEUT_BOVIN^Q:214-645,H:25-169^70.345%ID^E:6.41e-56^RecName: Full=Neurotensin/neuromedin N;^Eukaryota; Metazoa; Chordata; Craniata; Vertebrata; Euteleostomi; Mammalia; Eutheria; Laurasiatheria; Artiodactyla; Ruminantia; Pecora; Bovidae; Bovinae; Bos	TRINITY_DN10049_c0_g1_i1.p1	2-649[+]	NEUT_BOVIN^NEUT_BOVIN^Q:50-215,H:3-169^70.06%ID^E:5.08e-78^RecName: Full=Neurotensin/neuromedin N;^Eukaryota; Metazoa; Chordata; Craniata; Vertebrata; Euteleostomi; Mammalia; Eutheria; Laurasiatheria; Artiodactyla; Ruminantia; Pecora; Bovidae; Bovinae; Bos	ENOG410YV74^Neurotensin	KEGG:bta:280881`KO:K05235	GO:0043679^cellular_component^axon terminus`GO:0005576^cellular_component^extracellular region`GO:0030133^cellular_component^transport vesicle`GO:0005184^molecular_function^neuropeptide hormone activity	GO:0043679^cellular_component^axon terminus`GO:0005576^cellular_component^extracellular region`GO:0030133^cellular_component^transport vesicle`GO:0005184^molecular_function^neuropeptide hormone activity
TRINITY_DN1005_c0_g2_i5	990	gi|733871496|ref|XP_010716123.1| PREDICTED: gamma-enolase	288	6.34e-189	652.683	GO:0009615 response to virus | GO:0006094 gluconeogenesis | GO:0032355 response to estradiol stimulus | GO:0006096 glycolysis | GO:0045892 negative regulation of transcription, DNA-dependent | GO:0030308 negative regulation of cell growth | GO:0042493 response to drug | GO:0044281 small molecule metabolic process	GO:0000015 phosphopyruvate hydratase complex | GO:0043005 neuron projection | GO:0097060 synaptic membrane | GO:0005615 extracellular space | GO:0070062 extracellular vesicular exosome | GO:0001917 photoreceptor inner segment | GO:0043204 perikaryon	GO:0046982 protein heterodimerization activity | GO:0004634 phosphopyruvate hydratase activity | GO:0000287 magnesium ion binding | GO:0042803 protein homodimerization activity	-	pfam00113 Enolase_C | pfam03952 Enolase_N | pfam00219 IGFBP	9103|Meleagris gallopavo	Meleagris	Phasianidae	Galliformes	Aves	Chordata	Metazoa	Eukaryota	TRINITY_DN1005_c0_g2	TRINITY_DN1005_c0_g2_i5	ENOG_CHICK^ENOG_CHICK^Q:1-864,H:1-288^99.653%ID^E:0^RecName: Full=Gamma-enolase;^Eukaryota; Metazoa; Chordata; Craniata; Vertebrata; Euteleostomi; Archelosauria; Archosauria; Dinosauria; Saurischia; Theropoda; Coelurosauria; Aves; Neognathae; Galloanserae; Galliformes; Phasianidae; Phasianinae; Gallus	TRINITY_DN1005_c0_g2_i5.p1	855-1844[+]	ENOG_CHICK^ENOG_CHICK^Q:1-288,H:1-288^99.653%ID^E:0^RecName: Full=Gamma-enolase;^Eukaryota; Metazoa; Chordata; Craniata; Vertebrata; Euteleostomi; Archelosauria; Archosauria; Dinosauria; Saurischia; Theropoda; Coelurosauria; Aves; Neognathae; Galloanserae; Galliformes; Phasianidae; Phasianinae; Gallus	COG0148^Catalyzes the reversible conversion of 2- phosphoglycerate into phosphoenolpyruvate. It is essential for the degradation of carbohydrates via glycolysis (By similarity)	KEGG:gga:395689`KO:K01689	GO:0005829^cellular_component^cytosol`GO:0000015^cellular_component^phosphopyruvate hydratase complex`GO:0000287^molecular_function^magnesium ion binding`GO:0004634^molecular_function^phosphopyruvate hydratase activity`GO:0006094^biological_process^gluconeogenesis`GO:0006096^biological_process^glycolytic process	GO:0005829^cellular_component^cytosol`GO:0000015^cellular_component^phosphopyruvate hydratase complex`GO:0000287^molecular_function^magnesium ion binding`GO:0004634^molecular_function^phosphopyruvate hydratase activity`GO:0006094^biological_process^gluconeogenesis`GO:0006096^biological_process^glycolytic process
TRINITY_DN1005_c0_g2_i7	870	gi|733871501|ref|XP_010716143.1| PREDICTED: leucine-rich repeat-containing protein 23	283	2.1e-162	564.544	-	-	-	-	pfam13855 LRR_8 | pfam12799 LRR_4	9103|Meleagris gallopavo	Meleagris	Phasianidae	Galliformes	Aves	Chordata	Metazoa	Eukaryota	TRINITY_DN1005_c0_g2	TRINITY_DN1005_c0_g2_i7	LRC23_HUMAN^LRC23_HUMAN^Q:67-849,H:44-304^66.284%ID^E:2.6e-114^RecName: Full=Leucine-rich repeat-containing protein 23;^Eukaryota; Metazoa; Chordata; Craniata; Vertebrata; Euteleostomi; Mammalia; Eutheria; Euarchontoglires; Primates; Haplorrhini; Catarrhini; Hominidae; Homo	TRINITY_DN1005_c0_g2_i7.p1	1-870[+]	LRC23_MOUSE^LRC23_MOUSE^Q:5-289,H:23-307^62.456%ID^E:7.92e-124^RecName: Full=Leucine-rich repeat-containing protein 23;^Eukaryota; Metazoa; Chordata; Craniata; Vertebrata; Euteleostomi; Mammalia; Eutheria; Euarchontoglires; Glires; Rodentia; Myomorpha; Muroidea; Muridae; Murinae; Mus; Mus	COG4886^leucine Rich Repeat	KEGG:mmu:16977	GO:0005737^cellular_component^cytoplasm`GO:0005829^cellular_component^cytosol	GO:0005737^cellular_component^cytoplasm`GO:0005829^cellular_component^cytosol
TRINITY_DN10050_c0_g1_i13	1293	gi|46048897|ref|NP_990077.1| pre-B-cell leukemia homeobox 1	430	1.3e-288	983.978	GO:0030278 regulation of ossification | GO:0007548 sex differentiation | GO:0045665 negative regulation of neuron differentiation | GO:0030325 adrenal gland development | GO:0035162 embryonic hemopoiesis | GO:0006694 steroid biosynthetic process | GO:0010971 positive regulation of G2/M transition of mitotic cell cycle | GO:0014036 neural crest cell fate specification | GO:0048706 embryonic skelet…	GO:0005737 cytoplasm | GO:0005667 transcription factor complex | GO:0005634 nucleus	GO:0001077 RNA polymerase II core promoter proximal region sequence-specific DNA binding transcription factor activity involved in positive regulation of transcription | GO:0046982 protein heterodimerization activity | GO:0043565 sequence-specific DNA binding | GO:0008134 transcription factor binding	-	pfam03792 PBC | pfam00046 Homeobox | pfam05920 Homeobox_KN	9031|Gallus gallus	Gallus	Phasianidae	Galliformes	Aves	Chordata	Metazoa	Eukaryota	TRINITY_DN10050_c0_g1	TRINITY_DN10050_c0_g1_i13	PBX1_MOUSE^PBX1_MOUSE^Q:1-1290,H:1-430^98.372%ID^E:0^RecName: Full=Pre-B-cell leukemia transcription factor 1;^Eukaryota; Metazoa; Chordata; Craniata; Vertebrata; Euteleostomi; Mammalia; Eutheria; Euarchontoglires; Glires; Rodentia; Myomorpha; Muroidea; Muridae; Murinae; Mus; Mus	TRINITY_DN10050_c0_g1_i13.p1	64-1356[+]	PBX1_MOUSE^PBX1_MOUSE^Q:1-430,H:1-430^98.372%ID^E:0^RecName: Full=Pre-B-cell leukemia transcription factor 1;^Eukaryota; Metazoa; Chordata; Craniata; Vertebrata; Euteleostomi; Mammalia; Eutheria; Euarchontoglires; Glires; Rodentia; Myomorpha; Muroidea; Muridae; Murinae; Mus; Mus	ENOG410XRVF^Pre-B-cell leukemia homeobox	KEGG:mmu:18514`KO:K09355	GO:0005737^cellular_component^cytoplasm`GO:0005654^cellular_component^nucleoplasm`GO:0005634^cellular_component^nucleus`GO:0090575^cellular_component^RNA polymerase II transcription factor complex`GO:0005667^cellular_component^transcription factor complex`GO:0003677^molecular_function^DNA binding`GO:0001228^molecular_function^DNA-binding transcription activator activity, RNA polymerase II-specifi…	GO:0005737^cellular_component^cytoplasm`GO:0005654^cellular_component^nucleoplasm`GO:0005634^cellular_component^nucleus`GO:0090575^cellular_component^RNA polymerase II transcription factor complex`GO:0005667^cellular_component^transcription factor complex`GO:0003677^molecular_function^DNA binding`GO:0001228^molecular_function^DNA-binding transcription activator activity, RNA polymerase II-specifi…
TRINITY_DN10051_c0_g1_i10	1632	gi|363741883|ref|XP_423139.3| PREDICTED: serine/threonine-protein kinase PINK1, mitochondrial	543	0	1166.01	GO:0048823 nucleate erythrocyte development | GO:0090200 positive regulation of release of cytochrome c from mitochondria | GO:0071542 dopaminergic neuron differentiation | GO:0031396 regulation of protein ubiquitination | GO:0033603 positive regulation of dopamine secretion | GO:2000377 regulation of reactive oxygen species metabolic process | GO:0043123 positive regulation of I-kappaB kinase/NF…	GO:0005743 mitochondrial inner membrane | GO:0005829 cytosol | GO:0005741 mitochondrial outer membrane | GO:0016021 integral to membrane	GO:0055131 C3HC4-type RING finger domain binding | GO:0010857 calcium-dependent protein kinase activity | GO:0004674 protein serine/threonine kinase activity | GO:0031625 ubiquitin protein ligase binding | GO:0000287 magnesium ion binding | GO:0005524 ATP binding	-	pfam00069 Pkinase | pfam07714 Pkinase_Tyr	9031|Gallus gallus	Gallus	Phasianidae	Galliformes	Aves	Chordata	Metazoa	Eukaryota	TRINITY_DN10051_c0_g1	TRINITY_DN10051_c0_g1_i10	PINK1_RAT^PINK1_RAT^Q:133-1617,H:66-577^60.819%ID^E:0^RecName: Full=Serine/threonine-protein kinase PINK1, mitochondrial {ECO:0000250|UniProtKB:Q9BXM7};^Eukaryota; Metazoa; Chordata; Craniata; Vertebrata; Euteleostomi; Mammalia; Eutheria; Euarchontoglires; Glires; Rodentia; Myomorpha; Muroidea; Muridae; Murinae; Rattus	TRINITY_DN10051_c0_g1_i10.p1	1412-3043[+]	PINK1_RAT^PINK1_RAT^Q:15-539,H:52-577^58.564%ID^E:0^RecName: Full=Serine/threonine-protein kinase PINK1, mitochondrial {ECO:0000250|UniProtKB:Q9BXM7};^Eukaryota; Metazoa; Chordata; Craniata; Vertebrata; Euteleostomi; Mammalia; Eutheria; Euarchontoglires; Glires; Rodentia; Myomorpha; Muroidea; Muridae; Murinae; Rattus	ENOG410YE6P^kinase, 1	.	GO:0097449^cellular_component^astrocyte projection`GO:0030424^cellular_component^axon`GO:0044297^cellular_component^cell body`GO:0000785^cellular_component^chromatin`GO:0005737^cellular_component^cytoplasm`GO:0005856^cellular_component^cytoskeleton`GO:0005829^cellular_component^cytosol`GO:0005783^cellular_component^endoplasmic reticulum`GO:0030426^cellular_component^growth cone`GO:0031307^cellula…	GO:0097449^cellular_component^astrocyte projection`GO:0030424^cellular_component^axon`GO:0044297^cellular_component^cell body`GO:0000785^cellular_component^chromatin`GO:0005737^cellular_component^cytoplasm`GO:0005856^cellular_component^cytoskeleton`GO:0005829^cellular_component^cytosol`GO:0005783^cellular_component^endoplasmic reticulum`GO:0030426^cellular_component^growth cone`GO:0031307^cellula…
TRINITY_DN10052_c0_g1_i10	1650	gi|733918086|ref|XP_010720974.1| PREDICTED: transmembrane 9 superfamily member 4, partial	549	0	1297.11	-	GO:0016021 integral to membrane	-	-	pfam02990 EMP70	9103|Meleagris gallopavo	Meleagris	Phasianidae	Galliformes	Aves	Chordata	Metazoa	Eukaryota	TRINITY_DN10052_c0_g1	TRINITY_DN10052_c0_g1_i10	TM9S4_PONAB^TM9S4_PONAB^Q:1-1647,H:94-642^94.536%ID^E:0^RecName: Full=Transmembrane 9 superfamily member 4;^Eukaryota; Metazoa; Chordata; Craniata; Vertebrata; Euteleostomi; Mammalia; Eutheria; Euarchontoglires; Primates; Haplorrhini; Catarrhini; Hominidae; Pongo	TRINITY_DN10052_c0_g1_i10.p1	1886-3535[+]	TM9S4_PONAB^TM9S4_PONAB^Q:1-549,H:94-642^94.536%ID^E:0^RecName: Full=Transmembrane 9 superfamily member 4;^Eukaryota; Metazoa; Chordata; Craniata; Vertebrata; Euteleostomi; Mammalia; Eutheria; Euarchontoglires; Primates; Haplorrhini; Catarrhini; Hominidae; Pongo	ENOG410XPIW^transmembrane 9 superfamily	KEGG:pon:100171837`KO:K17086	GO:0005623^cellular_component^cell`GO:0005769^cellular_component^early endosome`GO:0005794^cellular_component^Golgi apparatus`GO:0016021^cellular_component^integral component of membrane`GO:0007155^biological_process^cell adhesion`GO:0006909^biological_process^phagocytosis`GO:0070863^biological_process^positive regulation of protein exit from endoplasmic reticulum`GO:2000010^biological_process^po…	GO:0005623^cellular_component^cell`GO:0005769^cellular_component^early endosome`GO:0005794^cellular_component^Golgi apparatus`GO:0016021^cellular_component^integral component of membrane`GO:0007155^biological_process^cell adhesion`GO:0006909^biological_process^phagocytosis`GO:0070863^biological_process^positive regulation of protein exit from endoplasmic reticulum`GO:2000010^biological_process^po…
TRINITY_DN10052_c0_g1_i16	666	gi|795112756|ref|XP_011815337.1| PREDICTED: transmembrane 9 superfamily member 4 isoform X1	142	1.44e-96	345.748	-	GO:0016021 integral to membrane	-	-	-	54131|Colobus angolensis	Colobus	Cercopithecidae	Primates	Mammalia	Chordata	Metazoa	Eukaryota	TRINITY_DN10052_c0_g1	TRINITY_DN10052_c0_g1_i16	TM9S4_PONAB^TM9S4_PONAB^Q:247-663,H:364-502^98.561%ID^E:2.57e-83^RecName: Full=Transmembrane 9 superfamily member 4;^Eukaryota; Metazoa; Chordata; Craniata; Vertebrata; Euteleostomi; Mammalia; Eutheria; Euarchontoglires; Primates; Haplorrhini; Catarrhini; Hominidae; Pongo	TRINITY_DN10052_c0_g1_i16.p1	2-667[+]	TM9S4_PONAB^TM9S4_PONAB^Q:83-221,H:364-502^98.561%ID^E:2.22e-96^RecName: Full=Transmembrane 9 superfamily member 4;^Eukaryota; Metazoa; Chordata; Craniata; Vertebrata; Euteleostomi; Mammalia; Eutheria; Euarchontoglires; Primates; Haplorrhini; Catarrhini; Hominidae; Pongo	ENOG410XPIW^transmembrane 9 superfamily	KEGG:pon:100171837`KO:K17086	GO:0005623^cellular_component^cell`GO:0005769^cellular_component^early endosome`GO:0005794^cellular_component^Golgi apparatus`GO:0016021^cellular_component^integral component of membrane`GO:0007155^biological_process^cell adhesion`GO:0006909^biological_process^phagocytosis`GO:0070863^biological_process^positive regulation of protein exit from endoplasmic reticulum`GO:2000010^biological_process^po…	GO:0005623^cellular_component^cell`GO:0005769^cellular_component^early endosome`GO:0005794^cellular_component^Golgi apparatus`GO:0016021^cellular_component^integral component of membrane`GO:0007155^biological_process^cell adhesion`GO:0006909^biological_process^phagocytosis`GO:0070863^biological_process^positive regulation of protein exit from endoplasmic reticulum`GO:2000010^biological_process^po…
TRINITY_DN10052_c0_g1_i4	1344	gi|513218518|ref|XP_417455.4| PREDICTED: transmembrane 9 superfamily member 4 isoform X2	418	3.25e-284	969.362	-	GO:0016021 integral to membrane	-	-	pfam02990 EMP70	9031|Gallus gallus	Gallus	Phasianidae	Galliformes	Aves	Chordata	Metazoa	Eukaryota	TRINITY_DN10052_c0_g1	TRINITY_DN10052_c0_g1_i4	TM9S4_PONAB^TM9S4_PONAB^Q:61-1257,H:21-419^91.479%ID^E:0^RecName: Full=Transmembrane 9 superfamily member 4;^Eukaryota; Metazoa; Chordata; Craniata; Vertebrata; Euteleostomi; Mammalia; Eutheria; Euarchontoglires; Primates; Haplorrhini; Catarrhini; Hominidae; Pongo	TRINITY_DN10052_c0_g1_i4.p1	64-1407[+]	TM9S4_HUMAN^TM9S4_HUMAN^Q:1-419,H:1-419^88.544%ID^E:0^RecName: Full=Transmembrane 9 superfamily member 4;^Eukaryota; Metazoa; Chordata; Craniata; Vertebrata; Euteleostomi; Mammalia; Eutheria; Euarchontoglires; Primates; Haplorrhini; Catarrhini; Hominidae; Homo	ENOG410XPIW^transmembrane 9 superfamily	KEGG:hsa:9777`KO:K17086	GO:0005623^cellular_component^cell`GO:0005769^cellular_component^early endosome`GO:0005794^cellular_component^Golgi apparatus`GO:0016021^cellular_component^integral component of membrane`GO:0007155^biological_process^cell adhesion`GO:0006909^biological_process^phagocytosis`GO:0070863^biological_process^positive regulation of protein exit from endoplasmic reticulum`GO:2000010^biological_process^po…	GO:0005623^cellular_component^cell`GO:0005769^cellular_component^early endosome`GO:0005794^cellular_component^Golgi apparatus`GO:0016021^cellular_component^integral component of membrane`GO:0016020^cellular_component^membrane`GO:0007155^biological_process^cell adhesion`GO:0006909^biological_process^phagocytosis`GO:0070863^biological_process^positive regulation of protein exit from endoplasmic ret…
TRINITY_DN10053_c0_g1_i6	2865	gi|57529411|ref|NP_001006301.1| E3 ubiquitin-protein ligase MIB2	954	0	2237.41	GO:0002090 regulation of receptor internalization | GO:0030318 melanocyte differentiation | GO:0043123 positive regulation of I-kappaB kinase/NF-kappaB cascade | GO:0007219 Notch signaling pathway | GO:0006508 proteolysis | GO:0051865 protein autoubiquitination	GO:0031410 cytoplasmic vesicle | GO:0005769 early endosome | GO:0000151 ubiquitin ligase complex | GO:0048471 perinuclear region of cytoplasm | GO:0031012 extracellular matrix	GO:0008270 zinc ion binding | GO:0004871 signal transducer activity | GO:0004222 metalloendopeptidase activity | GO:0004842 ubiquitin-protein ligase activity | GO:0003779 actin binding | GO:0042803 protein homodimerization activity	-	pfam06701 MIB_HERC2 | pfam12796 Ank_2 | pfam13857 Ank_5 | pfam13637 Ank_4 | pfam13920 zf-C3HC4_3 | pfam00023 Ank | pfam00569 ZZ | pfam13923 zf-C3HC4_2 | pfam13606 Ank_3 | pfam13639 zf-RING_2	9031|Gallus gallus	Gallus	Phasianidae	Galliformes	Aves	Chordata	Metazoa	Eukaryota	TRINITY_DN10053_c0_g1	TRINITY_DN10053_c0_g1_i6	MIB2_CHICK^MIB2_CHICK^Q:1-2862,H:1-954^99.371%ID^E:0^RecName: Full=E3 ubiquitin-protein ligase MIB2;^Eukaryota; Metazoa; Chordata; Craniata; Vertebrata; Euteleostomi; Archelosauria; Archosauria; Dinosauria; Saurischia; Theropoda; Coelurosauria; Aves; Neognathae; Galloanserae; Galliformes; Phasianidae; Phasianinae; Gallus	TRINITY_DN10053_c0_g1_i6.p1	360-3224[+]	MIB2_CHICK^MIB2_CHICK^Q:1-954,H:1-954^99.371%ID^E:0^RecName: Full=E3 ubiquitin-protein ligase MIB2;^Eukaryota; Metazoa; Chordata; Craniata; Vertebrata; Euteleostomi; Archelosauria; Archosauria; Dinosauria; Saurischia; Theropoda; Coelurosauria; Aves; Neognathae; Galloanserae; Galliformes; Phasianidae; Phasianinae; Gallus	ENOG410XP18^Poly (ADP-ribose) polymerase	KEGG:gga:419408`KO:K10645	GO:0005737^cellular_component^cytoplasm`GO:0004842^molecular_function^ubiquitin-protein transferase activity`GO:0008270^molecular_function^zinc ion binding`GO:0007219^biological_process^Notch signaling pathway`GO:0016567^biological_process^protein ubiquitination	GO:0005737^cellular_component^cytoplasm`GO:0004842^molecular_function^ubiquitin-protein transferase activity`GO:0008270^molecular_function^zinc ion binding`GO:0007219^biological_process^Notch signaling pathway`GO:0016567^biological_process^protein ubiquitination
TRINITY_DN10054_c0_g1_i12	921	gi|733911347|ref|XP_010718260.1| PREDICTED: UPF0249 protein ydjC homolog isoform X1	306	4.72e-201	692.988	GO:0000271 polysaccharide biosynthetic process | GO:0006810 transport	GO:0016021 integral to membrane	GO:0016810 hydrolase activity, acting on carbon-nitrogen (but not peptide) bonds	-	pfam04794 YdjC	9103|Meleagris gallopavo	Meleagris	Phasianidae	Galliformes	Aves	Chordata	Metazoa	Eukaryota	TRINITY_DN10054_c0_g1	TRINITY_DN10054_c0_g1_i12	YDJC_XENLA^YDJC_XENLA^Q:7-918,H:6-308^63.158%ID^E:2.8e-136^RecName: Full=Carbohydrate deacetylase {ECO:0000250|UniProtKB:Q53WD3};^Eukaryota; Metazoa; Chordata; Craniata; Vertebrata; Euteleostomi; Amphibia; Batrachia; Anura; Pipoidea; Pipidae; Xenopodinae; Xenopus; Xenopus	TRINITY_DN10054_c0_g1_i12.p1	56-976[+]	YDJC_XENLA^YDJC_XENLA^Q:3-306,H:6-308^63.158%ID^E:8.36e-139^RecName: Full=Carbohydrate deacetylase {ECO:0000250|UniProtKB:Q53WD3};^Eukaryota; Metazoa; Chordata; Craniata; Vertebrata; Euteleostomi; Amphibia; Batrachia; Anura; Pipoidea; Pipidae; Xenopodinae; Xenopus; Xenopus	.	KEGG:xla:734411	GO:0016787^molecular_function^hydrolase activity`GO:0000287^molecular_function^magnesium ion binding`GO:0005975^biological_process^carbohydrate metabolic process	GO:0016787^molecular_function^hydrolase activity`GO:0000287^molecular_function^magnesium ion binding`GO:0005975^biological_process^carbohydrate metabolic process
TRINITY_DN10054_c0_g1_i17	690	gi|733911347|ref|XP_010718260.1| PREDICTED: UPF0249 protein ydjC homolog isoform X1	199	8.09e-129	452.932	GO:0000271 polysaccharide biosynthetic process | GO:0006810 transport	GO:0016021 integral to membrane	GO:0016810 hydrolase activity, acting on carbon-nitrogen (but not peptide) bonds	-	pfam04794 YdjC	9103|Meleagris gallopavo	Meleagris	Phasianidae	Galliformes	Aves	Chordata	Metazoa	Eukaryota	TRINITY_DN10054_c0_g1	TRINITY_DN10054_c0_g1_i17	YDJC_XENLA^YDJC_XENLA^Q:7-597,H:6-202^68.02%ID^E:9.89e-91^RecName: Full=Carbohydrate deacetylase {ECO:0000250|UniProtKB:Q53WD3};^Eukaryota; Metazoa; Chordata; Craniata; Vertebrata; Euteleostomi; Amphibia; Batrachia; Anura; Pipoidea; Pipidae; Xenopodinae; Xenopus; Xenopus	TRINITY_DN10054_c0_g1_i17.p1	167-856[+]	YDJC_XENLA^YDJC_XENLA^Q:3-199,H:6-202^68.02%ID^E:1.78e-93^RecName: Full=Carbohydrate deacetylase {ECO:0000250|UniProtKB:Q53WD3};^Eukaryota; Metazoa; Chordata; Craniata; Vertebrata; Euteleostomi; Amphibia; Batrachia; Anura; Pipoidea; Pipidae; Xenopodinae; Xenopus; Xenopus	.	KEGG:xla:734411	GO:0016787^molecular_function^hydrolase activity`GO:0000287^molecular_function^magnesium ion binding`GO:0005975^biological_process^carbohydrate metabolic process	GO:0016787^molecular_function^hydrolase activity`GO:0000287^molecular_function^magnesium ion binding`GO:0005975^biological_process^carbohydrate metabolic process
TRINITY_DN100568_c0_g2_i2	1308	gi|326920404|ref|XP_003206464.1| PREDICTED: protein kinase C and casein kinase substrate in neurons protein 3 isoform X2	435	1.53e-299	1020.3	GO:0014028 notochord formation | GO:0070836 caveola assembly | GO:0051044 positive regulation of membrane protein ectodomain proteolysis | GO:0072657 protein localization in membrane | GO:0016310 phosphorylation | GO:0045806 negative regulation of endocytosis | GO:0030036 actin cytoskeleton organization | GO:0051926 negative regulation of calcium ion transport | GO:0060034 notochord cell differen…	GO:0032587 ruffle membrane | GO:0070062 extracellular vesicular exosome | GO:0030137 COPI-coated vesicle	GO:0016301 kinase activity | GO:0005543 phospholipid binding | GO:0008092 cytoskeletal protein binding | GO:0019855 calcium channel inhibitor activity	-	pfam00611 FCH | pfam00018 SH3_1 | pfam07653 SH3_2 | pfam13870 DUF4201 | pfam08524 rRNA_processing | pfam04156 IncA | pfam05672 MAP7	9103|Meleagris gallopavo	Meleagris	Phasianidae	Galliformes	Aves	Chordata	Metazoa	Eukaryota	TRINITY_DN100568_c0_g2	TRINITY_DN100568_c0_g2_i2	PACN3_HUMAN^PACN3_HUMAN^Q:1-1305,H:1-424^68.046%ID^E:0^RecName: Full=Protein kinase C and casein kinase substrate in neurons protein 3;^Eukaryota; Metazoa; Chordata; Craniata; Vertebrata; Euteleostomi; Mammalia; Eutheria; Euarchontoglires; Primates; Haplorrhini; Catarrhini; Hominidae; Homo	TRINITY_DN100568_c0_g2_i2.p1	149-1456[+]	PACN3_HUMAN^PACN3_HUMAN^Q:1-435,H:1-424^68.046%ID^E:0^RecName: Full=Protein kinase C and casein kinase substrate in neurons protein 3;^Eukaryota; Metazoa; Chordata; Craniata; Vertebrata; Euteleostomi; Mammalia; Eutheria; Euarchontoglires; Primates; Haplorrhini; Catarrhini; Hominidae; Homo	ENOG410XRX2^Protein kinase C and casein kinase substrate in neurons	KEGG:hsa:29763`KO:K20123	GO:0005737^cellular_component^cytoplasm`GO:0005856^cellular_component^cytoskeleton`GO:0005829^cellular_component^cytosol`GO:0005768^cellular_component^endosome`GO:0070062^cellular_component^extracellular exosome`GO:0005886^cellular_component^plasma membrane`GO:0019855^molecular_function^calcium channel inhibitor activity`GO:0008092^molecular_function^cytoskeletal protein binding`GO:0008289^molecu…	GO:0005737^cellular_component^cytoplasm`GO:0005856^cellular_component^cytoskeleton`GO:0005829^cellular_component^cytosol`GO:0005768^cellular_component^endosome`GO:0070062^cellular_component^extracellular exosome`GO:0005886^cellular_component^plasma membrane`GO:0019855^molecular_function^calcium channel inhibitor activity`GO:0008092^molecular_function^cytoskeletal protein binding`GO:0008289^molecu…
TRINITY_DN100568_c0_g2_i3	1374	gi|733889144|ref|XP_010709664.1| PREDICTED: protein kinase C and casein kinase substrate in neurons protein 3 isoform X1	457	1.0099999998e-314	1070.79	GO:0014028 notochord formation | GO:0070836 caveola assembly | GO:0051044 positive regulation of membrane protein ectodomain proteolysis | GO:0072657 protein localization in membrane | GO:0016310 phosphorylation | GO:0045806 negative regulation of endocytosis | GO:0030036 actin cytoskeleton organization | GO:0051926 negative regulation of calcium ion transport | GO:0060034 notochord cell differen…	GO:0032587 ruffle membrane | GO:0070062 extracellular vesicular exosome | GO:0030137 COPI-coated vesicle	GO:0016301 kinase activity | GO:0005543 phospholipid binding | GO:0008092 cytoskeletal protein binding | GO:0019855 calcium channel inhibitor activity	-	pfam00611 FCH | pfam00018 SH3_1 | pfam07653 SH3_2 | pfam13870 DUF4201 | pfam08524 rRNA_processing | pfam04156 IncA | pfam05672 MAP7	9103|Meleagris gallopavo	Meleagris	Phasianidae	Galliformes	Aves	Chordata	Metazoa	Eukaryota	TRINITY_DN100568_c0_g2	TRINITY_DN100568_c0_g2_i3	PACN3_HUMAN^PACN3_HUMAN^Q:1-1371,H:1-424^64.333%ID^E:0^RecName: Full=Protein kinase C and casein kinase substrate in neurons protein 3;^Eukaryota; Metazoa; Chordata; Craniata; Vertebrata; Euteleostomi; Mammalia; Eutheria; Euarchontoglires; Primates; Haplorrhini; Catarrhini; Hominidae; Homo	TRINITY_DN100568_c0_g2_i3.p1	219-1592[+]	PACN3_HUMAN^PACN3_HUMAN^Q:1-457,H:1-424^64.333%ID^E:0^RecName: Full=Protein kinase C and casein kinase substrate in neurons protein 3;^Eukaryota; Metazoa; Chordata; Craniata; Vertebrata; Euteleostomi; Mammalia; Eutheria; Euarchontoglires; Primates; Haplorrhini; Catarrhini; Hominidae; Homo	ENOG410XRX2^Protein kinase C and casein kinase substrate in neurons	KEGG:hsa:29763`KO:K20123	GO:0005737^cellular_component^cytoplasm`GO:0005856^cellular_component^cytoskeleton`GO:0005829^cellular_component^cytosol`GO:0005768^cellular_component^endosome`GO:0070062^cellular_component^extracellular exosome`GO:0005886^cellular_component^plasma membrane`GO:0019855^molecular_function^calcium channel inhibitor activity`GO:0008092^molecular_function^cytoskeletal protein binding`GO:0008289^molecu…	GO:0005737^cellular_component^cytoplasm`GO:0005856^cellular_component^cytoskeleton`GO:0005829^cellular_component^cytosol`GO:0005768^cellular_component^endosome`GO:0070062^cellular_component^extracellular exosome`GO:0005886^cellular_component^plasma membrane`GO:0019855^molecular_function^calcium channel inhibitor activity`GO:0008092^molecular_function^cytoskeletal protein binding`GO:0008289^molecu…
TRINITY_DN10057_c0_g1_i1	1080	gi|733905002|ref|XP_010715784.1| PREDICTED: hyaluronan and proteoglycan link protein 3 isoform X2	359	9.15e-247	844.905	GO:0006511 ubiquitin-dependent protein catabolic process | GO:0007155 cell adhesion	GO:0005578 proteinaceous extracellular matrix	GO:0005540 hyaluronic acid binding | GO:0008234 cysteine-type peptidase activity	-	pfam00193 Xlink | pfam07686 V-set | pfam00047 ig	9103|Meleagris gallopavo	Meleagris	Phasianidae	Galliformes	Aves	Chordata	Metazoa	Eukaryota	TRINITY_DN10057_c0_g1	TRINITY_DN10057_c0_g1_i1	HPLN3_HUMAN^HPLN3_HUMAN^Q:61-1071,H:19-358^60.411%ID^E:8.93e-158^RecName: Full=Hyaluronan and proteoglycan link protein 3;^Eukaryota; Metazoa; Chordata; Craniata; Vertebrata; Euteleostomi; Mammalia; Eutheria; Euarchontoglires; Primates; Haplorrhini; Catarrhini; Hominidae; Homo	TRINITY_DN10057_c0_g1_i1.p2	89-1168[+]	HPLN3_HUMAN^HPLN3_HUMAN^Q:21-357,H:19-358^60.411%ID^E:4.5e-158^RecName: Full=Hyaluronan and proteoglycan link protein 3;^Eukaryota; Metazoa; Chordata; Craniata; Vertebrata; Euteleostomi; Mammalia; Eutheria; Euarchontoglires; Primates; Haplorrhini; Catarrhini; Hominidae; Homo	ENOG410Z8AC^hyaluronic acid binding	KEGG:hsa:145864`KO:K06852	GO:0031012^cellular_component^extracellular matrix`GO:0005615^cellular_component^extracellular space`GO:0005540^molecular_function^hyaluronic acid binding`GO:0007155^biological_process^cell adhesion`GO:0007417^biological_process^central nervous system development`GO:0001501^biological_process^skeletal system development	GO:0031012^cellular_component^extracellular matrix`GO:0005615^cellular_component^extracellular space`GO:0005540^molecular_function^hyaluronic acid binding`GO:0007155^biological_process^cell adhesion`GO:0007417^biological_process^central nervous system development`GO:0001501^biological_process^skeletal system development
TRINITY_DN10057_c0_g1_i14	969	gi|733905002|ref|XP_010715784.1| PREDICTED: hyaluronan and proteoglycan link protein 3 isoform X2	267	9.97e-182	628.766	GO:0006511 ubiquitin-dependent protein catabolic process | GO:0007155 cell adhesion	-	GO:0042802 identical protein binding | GO:0005540 hyaluronic acid binding | GO:0030246 carbohydrate binding | GO:0008234 cysteine-type peptidase activity	-	pfam00193 Xlink | pfam07686 V-set | pfam00047 ig	9103|Meleagris gallopavo	Meleagris	Phasianidae	Galliformes	Aves	Chordata	Metazoa	Eukaryota	TRINITY_DN10057_c0_g1	TRINITY_DN10057_c0_g1_i14	HPLN3_MOUSE^HPLN3_MOUSE^Q:61-801,H:19-266^59.036%ID^E:2.01e-107^RecName: Full=Hyaluronan and proteoglycan link protein 3;^Eukaryota; Metazoa; Chordata; Craniata; Vertebrata; Euteleostomi; Mammalia; Eutheria; Euarchontoglires; Glires; Rodentia; Myomorpha; Muroidea; Muridae; Murinae; Mus; Mus`HPLN3_MOUSE^HPLN3_MOUSE^Q:490-783,H:264-356^45.455%ID^E:8.59e-15^RecName: Full=Hyaluronan and proteoglycan …	TRINITY_DN10057_c0_g1_i14.p1	89-1057[+]	HPLN3_MOUSE^HPLN3_MOUSE^Q:21-267,H:19-266^59.036%ID^E:8.17e-108^RecName: Full=Hyaluronan and proteoglycan link protein 3;^Eukaryota; Metazoa; Chordata; Craniata; Vertebrata; Euteleostomi; Mammalia; Eutheria; Euarchontoglires; Glires; Rodentia; Myomorpha; Muroidea; Muridae; Murinae; Mus; Mus`HPLN3_MOUSE^HPLN3_MOUSE^Q:164-261,H:264-356^45.455%ID^E:8.66e-15^RecName: Full=Hyaluronan and proteoglycan …	ENOG410Z8AC^hyaluronic acid binding	KEGG:mmu:67666`KO:K06852	GO:0031012^cellular_component^extracellular matrix`GO:0005540^molecular_function^hyaluronic acid binding`GO:0007155^biological_process^cell adhesion`GO:0007417^biological_process^central nervous system development`GO:0001501^biological_process^skeletal system development	GO:0031012^cellular_component^extracellular matrix`GO:0005540^molecular_function^hyaluronic acid binding`GO:0007155^biological_process^cell adhesion`GO:0007417^biological_process^central nervous system development`GO:0001501^biological_process^skeletal system development
TRINITY_DN10057_c0_g1_i2	939	gi|733905002|ref|XP_010715784.1| PREDICTED: hyaluronan and proteoglycan link protein 3 isoform X2	194	2.38e-135	474.634	GO:0007155 cell adhesion	GO:0005578 proteinaceous extracellular matrix	GO:0030246 carbohydrate binding | GO:0005540 hyaluronic acid binding | GO:0042802 identical protein binding	-	pfam00193 Xlink	9103|Meleagris gallopavo	Meleagris	Phasianidae	Galliformes	Aves	Chordata	Metazoa	Eukaryota	TRINITY_DN10057_c0_g1	TRINITY_DN10057_c0_g1_i2	HPLN3_HUMAN^HPLN3_HUMAN^Q:762-187,H:165-358^67.526%ID^E:1.83e-97^RecName: Full=Hyaluronan and proteoglycan link protein 3;^Eukaryota; Metazoa; Chordata; Craniata; Vertebrata; Euteleostomi; Mammalia; Eutheria; Euarchontoglires; Primates; Haplorrhini; Catarrhini; Hominidae; Homo	TRINITY_DN10057_c0_g1_i2.p1	2-940[-]	.	ENOG410Z8AC^hyaluronic acid binding	KEGG:hsa:145864`KO:K06852	GO:0031012^cellular_component^extracellular matrix`GO:0005615^cellular_component^extracellular space`GO:0005540^molecular_function^hyaluronic acid binding`GO:0007155^biological_process^cell adhesion`GO:0007417^biological_process^central nervous system development`GO:0001501^biological_process^skeletal system development	.
TRINITY_DN10057_c0_g1_i5	1158	gi|363737594|ref|XP_413868.3| PREDICTED: hyaluronan and proteoglycan link protein 3	318	4.12e-218	749.68	GO:0007155 cell adhesion	GO:0005578 proteinaceous extracellular matrix	GO:0005540 hyaluronic acid binding	-	pfam00193 Xlink | pfam07686 V-set | pfam00047 ig	9031|Gallus gallus	Gallus	Phasianidae	Galliformes	Aves	Chordata	Metazoa	Eukaryota	TRINITY_DN10057_c0_g1	TRINITY_DN10057_c0_g1_i5	HPLN3_MOUSE^HPLN3_MOUSE^Q:1125-190,H:44-356^62.3%ID^E:4.36e-151^RecName: Full=Hyaluronan and proteoglycan link protein 3;^Eukaryota; Metazoa; Chordata; Craniata; Vertebrata; Euteleostomi; Mammalia; Eutheria; Euarchontoglires; Glires; Rodentia; Myomorpha; Muroidea; Muridae; Murinae; Mus; Mus	TRINITY_DN10057_c0_g1_i5.p1	415-1572[-]	.	ENOG410Z8AC^hyaluronic acid binding	KEGG:mmu:67666`KO:K06852	GO:0031012^cellular_component^extracellular matrix`GO:0005540^molecular_function^hyaluronic acid binding`GO:0007155^biological_process^cell adhesion`GO:0007417^biological_process^central nervous system development`GO:0001501^biological_process^skeletal system development	.
TRINITY_DN100599_c0_g1_i4	1548	gi|513203115|ref|XP_414062.4| PREDICTED: 2-oxoglutarate and iron-dependent oxygenase domain-containing protein 1, partial	486	0	1103.12	GO:0055114 oxidation-reduction process | GO:0019511 peptidyl-proline hydroxylation | GO:0006449 regulation of translational termination | GO:0034063 stress granule assembly | GO:0008283 cell proliferation	GO:0010494 cytoplasmic stress granule	GO:0031418 L-ascorbic acid binding | GO:0031544 peptidyl-proline 3-dioxygenase activity | GO:0005506 iron ion binding	-	pfam13640 2OG-FeII_Oxy_3	9031|Gallus gallus	Gallus	Phasianidae	Galliformes	Aves	Chordata	Metazoa	Eukaryota	TRINITY_DN100599_c0_g1	TRINITY_DN100599_c0_g1_i4	OGFD1_PONAB^OGFD1_PONAB^Q:1-1545,H:23-542^62.115%ID^E:0^RecName: Full=Prolyl 3-hydroxylase OGFOD1;^Eukaryota; Metazoa; Chordata; Craniata; Vertebrata; Euteleostomi; Mammalia; Eutheria; Euarchontoglires; Primates; Haplorrhini; Catarrhini; Hominidae; Pongo	TRINITY_DN100599_c0_g1_i4.p1	1-1548[+]	OGFD1_PONAB^OGFD1_PONAB^Q:1-515,H:23-542^62.115%ID^E:0^RecName: Full=Prolyl 3-hydroxylase OGFOD1;^Eukaryota; Metazoa; Chordata; Craniata; Vertebrata; Euteleostomi; Mammalia; Eutheria; Euarchontoglires; Primates; Haplorrhini; Catarrhini; Hominidae; Pongo	COG3751^oxygenase	KEGG:pon:100190834	GO:0010494^cellular_component^cytoplasmic stress granule`GO:0005634^cellular_component^nucleus`GO:0005506^molecular_function^iron ion binding`GO:0031418^molecular_function^L-ascorbic acid binding`GO:0031544^molecular_function^peptidyl-proline 3-dioxygenase activity`GO:0031543^molecular_function^peptidyl-proline dioxygenase activity`GO:0008283^biological_process^cell population proliferation`GO:00…	GO:0010494^cellular_component^cytoplasmic stress granule`GO:0005634^cellular_component^nucleus`GO:0005506^molecular_function^iron ion binding`GO:0031418^molecular_function^L-ascorbic acid binding`GO:0031544^molecular_function^peptidyl-proline 3-dioxygenase activity`GO:0031543^molecular_function^peptidyl-proline dioxygenase activity`GO:0008283^biological_process^cell population proliferation`GO:00…
TRINITY_DN1006_c0_g1_i1	3000	gi|513180654|ref|XP_420239.4| PREDICTED: proto-oncogene DBL	985	0	2260.88	GO:0016358 dendrite development | GO:0045944 positive regulation of transcription from RNA polymerase II promoter | GO:0032319 regulation of Rho GTPase activity	GO:0030027 lamellipodium | GO:0016020 membrane	GO:0005515 protein binding | GO:0005545 1-phosphatidylinositol binding | GO:0005089 Rho guanyl-nucleotide exchange factor activity	-	pfam00621 RhoGEF | pfam00169 PH | pfam00018 SH3_1 | pfam07653 SH3_2	9031|Gallus gallus	Gallus	Phasianidae	Galliformes	Aves	Chordata	Metazoa	Eukaryota	TRINITY_DN1006_c0_g1	TRINITY_DN1006_c0_g1_i1	MCF2_HUMAN^MCF2_HUMAN^Q:1-2799,H:1-923^64.362%ID^E:0^RecName: Full=Proto-oncogene DBL;^Eukaryota; Metazoa; Chordata; Craniata; Vertebrata; Euteleostomi; Mammalia; Eutheria; Euarchontoglires; Primates; Haplorrhini; Catarrhini; Hominidae; Homo	TRINITY_DN1006_c0_g1_i1.p1	125-3124[+]	MCF2_HUMAN^MCF2_HUMAN^Q:1-933,H:1-923^64.362%ID^E:0^RecName: Full=Proto-oncogene DBL;^Eukaryota; Metazoa; Chordata; Craniata; Vertebrata; Euteleostomi; Mammalia; Eutheria; Euarchontoglires; Primates; Haplorrhini; Catarrhini; Hominidae; Homo	ENOG410XPCA^mcf.2 cell line derived transforming	KEGG:hsa:4168`KO:K20685	GO:0005856^cellular_component^cytoskeleton`GO:0005829^cellular_component^cytosol`GO:0016020^cellular_component^membrane`GO:0005089^molecular_function^Rho guanyl-nucleotide exchange factor activity`GO:1990830^biological_process^cellular response to leukemia inhibitory factor`GO:0016358^biological_process^dendrite development`GO:0007186^biological_process^G protein-coupled receptor signaling pathwa…	GO:0005856^cellular_component^cytoskeleton`GO:0005829^cellular_component^cytosol`GO:0016020^cellular_component^membrane`GO:0005089^molecular_function^Rho guanyl-nucleotide exchange factor activity`GO:1990830^biological_process^cellular response to leukemia inhibitory factor`GO:0016358^biological_process^dendrite development`GO:0007186^biological_process^G protein-coupled receptor signaling pathwa…
TRINITY_DN1006_c0_g1_i14	1923	gi|960990745|ref|XP_014810810.1| PREDICTED: proto-oncogene DBL	627	0	1383.48	GO:0016358 dendrite development | GO:0045944 positive regulation of transcription from RNA polymerase II promoter | GO:0032319 regulation of Rho GTPase activity	GO:0030027 lamellipodium | GO:0016020 membrane	GO:0005545 1-phosphatidylinositol binding | GO:0005089 Rho guanyl-nucleotide exchange factor activity	-	pfam13716 CRAL_TRIO_2	198806|Calidris pugnax	Calidris	Scolopacidae	Charadriiformes	Aves	Chordata	Metazoa	Eukaryota	TRINITY_DN1006_c0_g1	TRINITY_DN1006_c0_g1_i14	MCF2_HUMAN^MCF2_HUMAN^Q:310-1878,H:10-518^64.639%ID^E:0^RecName: Full=Proto-oncogene DBL;^Eukaryota; Metazoa; Chordata; Craniata; Vertebrata; Euteleostomi; Mammalia; Eutheria; Euarchontoglires; Primates; Haplorrhini; Catarrhini; Hominidae; Homo	TRINITY_DN1006_c0_g1_i14.p1	46-1968[+]	MCF2_HUMAN^MCF2_HUMAN^Q:104-626,H:10-518^64.639%ID^E:0^RecName: Full=Proto-oncogene DBL;^Eukaryota; Metazoa; Chordata; Craniata; Vertebrata; Euteleostomi; Mammalia; Eutheria; Euarchontoglires; Primates; Haplorrhini; Catarrhini; Hominidae; Homo	ENOG410XPCA^mcf.2 cell line derived transforming	KEGG:hsa:4168`KO:K20685	GO:0005856^cellular_component^cytoskeleton`GO:0005829^cellular_component^cytosol`GO:0016020^cellular_component^membrane`GO:0005089^molecular_function^Rho guanyl-nucleotide exchange factor activity`GO:1990830^biological_process^cellular response to leukemia inhibitory factor`GO:0016358^biological_process^dendrite development`GO:0007186^biological_process^G protein-coupled receptor signaling pathwa…	GO:0005856^cellular_component^cytoskeleton`GO:0005829^cellular_component^cytosol`GO:0016020^cellular_component^membrane`GO:0005089^molecular_function^Rho guanyl-nucleotide exchange factor activity`GO:1990830^biological_process^cellular response to leukemia inhibitory factor`GO:0016358^biological_process^dendrite development`GO:0007186^biological_process^G protein-coupled receptor signaling pathwa…
TRINITY_DN10060_c0_g1_i4	900	gi|733893531|ref|XP_010711389.1| PREDICTED: cartilage-associated protein, partial	250	8.43e-169	585.804	GO:0007283 spermatogenesis | GO:0050821 protein stabilization | GO:0061077 chaperone-mediated protein folding | GO:0030198 extracellular matrix organization | GO:0018400 peptidyl-proline hydroxylation to 3-hydroxy-L-proline	GO:0032991 macromolecular complex | GO:0005615 extracellular space | GO:0005788 endoplasmic reticulum lumen | GO:0005578 proteinaceous extracellular matrix	GO:0032403 protein complex binding | GO:0005518 collagen binding	-	-	9103|Meleagris gallopavo	Meleagris	Phasianidae	Galliformes	Aves	Chordata	Metazoa	Eukaryota	TRINITY_DN10060_c0_g1	TRINITY_DN10060_c0_g1_i4	CRTAP_HUMAN^CRTAP_HUMAN^Q:148-828,H:154-380^79.295%ID^E:1.9e-137^RecName: Full=Cartilage-associated protein;^Eukaryota; Metazoa; Chordata; Craniata; Vertebrata; Euteleostomi; Mammalia; Eutheria; Euarchontoglires; Primates; Haplorrhini; Catarrhini; Hominidae; Homo`CRTAP_HUMAN^CRTAP_HUMAN^Q:43-159,H:30-68^79.487%ID^E:5.19e-12^RecName: Full=Cartilage-associated protein;^Eukaryota; Metazoa; Chordata;…	TRINITY_DN10060_c0_g1_i4.p1	1-900[+]	CRTAP_HUMAN^CRTAP_HUMAN^Q:50-297,H:154-401^78.629%ID^E:5.26e-150^RecName: Full=Cartilage-associated protein;^Eukaryota; Metazoa; Chordata; Craniata; Vertebrata; Euteleostomi; Mammalia; Eutheria; Euarchontoglires; Primates; Haplorrhini; Catarrhini; Hominidae; Homo`CRTAP_HUMAN^CRTAP_HUMAN^Q:15-53,H:30-68^79.487%ID^E:4.42e-12^RecName: Full=Cartilage-associated protein;^Eukaryota; Metazoa; Chordata; …	ENOG410Y7XP^Cartilage associated protein	KEGG:hsa:10491`KO:K19606	GO:0005783^cellular_component^endoplasmic reticulum`GO:0005788^cellular_component^endoplasmic reticulum lumen`GO:0005615^cellular_component^extracellular space`GO:0032991^cellular_component^protein-containing complex`GO:0061077^biological_process^chaperone-mediated protein folding`GO:1901874^biological_process^negative regulation of post-translational protein modification`GO:0018400^biological_pr…	GO:0005783^cellular_component^endoplasmic reticulum`GO:0005788^cellular_component^endoplasmic reticulum lumen`GO:0005615^cellular_component^extracellular space`GO:0032991^cellular_component^protein-containing complex`GO:0061077^biological_process^chaperone-mediated protein folding`GO:1901874^biological_process^negative regulation of post-translational protein modification`GO:0018400^biological_pr…
TRINITY_DN10060_c0_g1_i6	951	gi|42742275|gb|AAS45240.1| cartilage associated protein	315	4.1e-212	729.749	GO:0007283 spermatogenesis | GO:0050821 protein stabilization | GO:0061077 chaperone-mediated protein folding | GO:0030198 extracellular matrix organization | GO:0018400 peptidyl-proline hydroxylation to 3-hydroxy-L-proline	GO:0032991 macromolecular complex | GO:0005615 extracellular space | GO:0005788 endoplasmic reticulum lumen | GO:0005578 proteinaceous extracellular matrix	GO:0032403 protein complex binding | GO:0005518 collagen binding	-	-	9031|Gallus gallus	Gallus	Phasianidae	Galliformes	Aves	Chordata	Metazoa	Eukaryota	TRINITY_DN10060_c0_g1	TRINITY_DN10060_c0_g1_i6	CRTAP_HUMAN^CRTAP_HUMAN^Q:52-879,H:105-380^80.072%ID^E:5.53e-172^RecName: Full=Cartilage-associated protein;^Eukaryota; Metazoa; Chordata; Craniata; Vertebrata; Euteleostomi; Mammalia; Eutheria; Euarchontoglires; Primates; Haplorrhini; Catarrhini; Hominidae; Homo	TRINITY_DN10060_c0_g1_i6.p1	1-951[+]	CRTAP_HUMAN^CRTAP_HUMAN^Q:9-314,H:94-401^77.922%ID^E:0^RecName: Full=Cartilage-associated protein;^Eukaryota; Metazoa; Chordata; Craniata; Vertebrata; Euteleostomi; Mammalia; Eutheria; Euarchontoglires; Primates; Haplorrhini; Catarrhini; Hominidae; Homo	ENOG410Y7XP^Cartilage associated protein	KEGG:hsa:10491`KO:K19606	GO:0005783^cellular_component^endoplasmic reticulum`GO:0005788^cellular_component^endoplasmic reticulum lumen`GO:0005615^cellular_component^extracellular space`GO:0032991^cellular_component^protein-containing complex`GO:0061077^biological_process^chaperone-mediated protein folding`GO:1901874^biological_process^negative regulation of post-translational protein modification`GO:0018400^biological_pr…	GO:0005783^cellular_component^endoplasmic reticulum`GO:0005788^cellular_component^endoplasmic reticulum lumen`GO:0005615^cellular_component^extracellular space`GO:0032991^cellular_component^protein-containing complex`GO:0061077^biological_process^chaperone-mediated protein folding`GO:1901874^biological_process^negative regulation of post-translational protein modification`GO:0018400^biological_pr…
TRINITY_DN100617_c0_g1_i6	1125	gi|363730843|ref|XP_418303.3| PREDICTED: ganglioside-induced differentiation-associated protein 1 isoform X2	322	1.62e-208	717.79	GO:0006626 protein targeting to mitochondrion | GO:0032526 response to retinoic acid | GO:0000266 mitochondrial fission	GO:0031307 integral to mitochondrial outer membrane | GO:0005634 nucleus	-	-	pfam13417 GST_N_3 | pfam13409 GST_N_2 | pfam13410 GST_C_2 | pfam00043 GST_C | pfam02798 GST_N	9031|Gallus gallus	Gallus	Phasianidae	Galliformes	Aves	Chordata	Metazoa	Eukaryota	TRINITY_DN100617_c0_g1	TRINITY_DN100617_c0_g1_i6	GDAP1_BOVIN^GDAP1_BOVIN^Q:157-1122,H:37-358^86.646%ID^E:0^RecName: Full=Ganglioside-induced differentiation-associated protein 1;^Eukaryota; Metazoa; Chordata; Craniata; Vertebrata; Euteleostomi; Mammalia; Eutheria; Laurasiatheria; Artiodactyla; Ruminantia; Pecora; Bovidae; Bovinae; Bos	TRINITY_DN100617_c0_g1_i6.p1	2-1126[+]	GDAP1_BOVIN^GDAP1_BOVIN^Q:53-374,H:37-358^86.646%ID^E:0^RecName: Full=Ganglioside-induced differentiation-associated protein 1;^Eukaryota; Metazoa; Chordata; Craniata; Vertebrata; Euteleostomi; Mammalia; Eutheria; Laurasiatheria; Artiodactyla; Ruminantia; Pecora; Bovidae; Bovinae; Bos	ENOG410YE2J^ganglioside induced differentiation associated protein	KEGG:bta:613472`KO:K22077	GO:0005829^cellular_component^cytosol`GO:0031307^cellular_component^integral component of mitochondrial outer membrane`GO:0005739^cellular_component^mitochondrion`GO:0000266^biological_process^mitochondrial fission`GO:0008053^biological_process^mitochondrial fusion`GO:0007005^biological_process^mitochondrion organization`GO:0006626^biological_process^protein targeting to mitochondrion`GO:0032526^…	GO:0005829^cellular_component^cytosol`GO:0031307^cellular_component^integral component of mitochondrial outer membrane`GO:0005739^cellular_component^mitochondrion`GO:0000266^biological_process^mitochondrial fission`GO:0008053^biological_process^mitochondrial fusion`GO:0007005^biological_process^mitochondrion organization`GO:0006626^biological_process^protein targeting to mitochondrion`GO:0032526^…
TRINITY_DN10064_c0_g2_i1	825	gi|326912637|ref|XP_003202655.1| PREDICTED: adaptin ear-binding coat-associated protein 1	274	2.9e-176	610.607	GO:0006897 endocytosis | GO:0015031 protein transport	GO:0005905 coated pit | GO:0030125 clathrin vesicle coat | GO:0005886 plasma membrane	GO:0005515 protein binding	-	pfam07933 DUF1681	9103|Meleagris gallopavo	Meleagris	Phasianidae	Galliformes	Aves	Chordata	Metazoa	Eukaryota	TRINITY_DN10064_c0_g2	TRINITY_DN10064_c0_g2_i1	NECP1_MOUSE^NECP1_MOUSE^Q:7-822,H:2-275^81.159%ID^E:1.36e-138^RecName: Full=Adaptin ear-binding coat-associated protein 1;^Eukaryota; Metazoa; Chordata; Craniata; Vertebrata; Euteleostomi; Mammalia; Eutheria; Euarchontoglires; Glires; Rodentia; Myomorpha; Muroidea; Muridae; Murinae; Mus; Mus	TRINITY_DN10064_c0_g2_i1.p1	258-1082[+]	NECP1_MOUSE^NECP1_MOUSE^Q:3-274,H:2-275^81.522%ID^E:5.05e-165^RecName: Full=Adaptin ear-binding coat-associated protein 1;^Eukaryota; Metazoa; Chordata; Craniata; Vertebrata; Euteleostomi; Mammalia; Eutheria; Euarchontoglires; Glires; Rodentia; Myomorpha; Muroidea; Muridae; Murinae; Mus; Mus	ENOG41113PS^NECAP endocytosis associated	KEGG:mmu:67602`KO:K20069	GO:0030125^cellular_component^clathrin vesicle coat`GO:0005905^cellular_component^clathrin-coated pit`GO:0005886^cellular_component^plasma membrane`GO:0006897^biological_process^endocytosis`GO:0015031^biological_process^protein transport`GO:0016192^biological_process^vesicle-mediated transport	GO:0030125^cellular_component^clathrin vesicle coat`GO:0005905^cellular_component^clathrin-coated pit`GO:0005886^cellular_component^plasma membrane`GO:0006897^biological_process^endocytosis`GO:0015031^biological_process^protein transport`GO:0016192^biological_process^vesicle-mediated transport
TRINITY_DN10065_c0_g2_i3	753	gi|902900286|ref|XP_013039204.1| PREDICTED: gamma-aminobutyric acid receptor subunit alpha-3 isoform X1	208	1.74e-127	448.503	GO:0034220 ion transmembrane transport | GO:0007214 gamma-aminobutyric acid signaling pathway | GO:0006821 chloride transport	GO:0030054 cell junction | GO:0005886 plasma membrane | GO:0016021 integral to membrane | GO:0045202 synapse	GO:0004890 GABA-A receptor activity | GO:0005230 extracellular ligand-gated ion channel activity	-	pfam02931 Neur_chan_LBD	8845|Anser cygnoides	Anser	Anatidae	Anseriformes	Aves	Chordata	Metazoa	Eukaryota	TRINITY_DN10065_c0_g2	TRINITY_DN10065_c0_g2_i3	GBRA3_HUMAN^GBRA3_HUMAN^Q:229-735,H:46-214^92.899%ID^E:3.51e-107^RecName: Full=Gamma-aminobutyric acid receptor subunit alpha-3;^Eukaryota; Metazoa; Chordata; Craniata; Vertebrata; Euteleostomi; Mammalia; Eutheria; Euarchontoglires; Primates; Haplorrhini; Catarrhini; Hominidae; Homo	TRINITY_DN10065_c0_g2_i3.p1	2-754[+]	GBRA3_BOVIN^GBRA3_BOVIN^Q:53-245,H:3-214^77.83%ID^E:7.53e-115^RecName: Full=Gamma-aminobutyric acid receptor subunit alpha-3;^Eukaryota; Metazoa; Chordata; Craniata; Vertebrata; Euteleostomi; Mammalia; Eutheria; Laurasiatheria; Artiodactyla; Ruminantia; Pecora; Bovidae; Bovinae; Bos	ENOG410XNQG^Gamma-aminobutyric acid (GABA) A receptor	KEGG:bta:282237`KO:K05175	GO:0030054^cellular_component^cell junction`GO:0034707^cellular_component^chloride channel complex`GO:0032590^cellular_component^dendrite membrane`GO:1902711^cellular_component^GABA-A receptor complex`GO:0098982^cellular_component^GABA-ergic synapse`GO:0005887^cellular_component^integral component of plasma membrane`GO:0099060^cellular_component^integral component of postsynaptic specialization m…	GO:0030054^cellular_component^cell junction`GO:0034707^cellular_component^chloride channel complex`GO:0032590^cellular_component^dendrite membrane`GO:1902711^cellular_component^GABA-A receptor complex`GO:0005887^cellular_component^integral component of plasma membrane`GO:0043005^cellular_component^neuron projection`GO:0098794^cellular_component^postsynapse`GO:0045211^cellular_component^postsynapt…
TRINITY_DN10065_c0_g2_i5	1248	gi|733899150|ref|XP_010713576.1| PREDICTED: gamma-aminobutyric acid receptor subunit alpha-3	414	3.22e-276	942.787	GO:0007605 sensory perception of sound | GO:0060384 innervation | GO:0006821 chloride transport | GO:0060119 inner ear receptor cell development | GO:0008306 associative learning | GO:0007214 gamma-aminobutyric acid signaling pathway | GO:0007268 synaptic transmission | GO:0034220 ion transmembrane transport | GO:0001662 behavioral fear response | GO:0043524 negative regulation of neuron apoptosi…	GO:0044297 cell body | GO:0045211 postsynaptic membrane | GO:0030425 dendrite | GO:0030054 cell junction | GO:0034707 chloride channel complex	GO:0005254 chloride channel activity | GO:0005515 protein binding | GO:0005230 extracellular ligand-gated ion channel activity | GO:0004890 GABA-A receptor activity	-	pfam02931 Neur_chan_LBD	9103|Meleagris gallopavo	Meleagris	Phasianidae	Galliformes	Aves	Chordata	Metazoa	Eukaryota	TRINITY_DN10065_c0_g2	TRINITY_DN10065_c0_g2_i5	GBRA3_HUMAN^GBRA3_HUMAN^Q:85-1203,H:46-418^90.349%ID^E:0^RecName: Full=Gamma-aminobutyric acid receptor subunit alpha-3;^Eukaryota; Metazoa; Chordata; Craniata; Vertebrata; Euteleostomi; Mammalia; Eutheria; Euarchontoglires; Primates; Haplorrhini; Catarrhini; Hominidae; Homo	TRINITY_DN10065_c0_g2_i5.p1	146-1393[+]	GBRA3_HUMAN^GBRA3_HUMAN^Q:13-410,H:11-427^82.974%ID^E:0^RecName: Full=Gamma-aminobutyric acid receptor subunit alpha-3;^Eukaryota; Metazoa; Chordata; Craniata; Vertebrata; Euteleostomi; Mammalia; Eutheria; Euarchontoglires; Primates; Haplorrhini; Catarrhini; Hominidae; Homo	ENOG410XNQG^Gamma-aminobutyric acid (GABA) A receptor	KEGG:hsa:2556`KO:K05175	GO:0030054^cellular_component^cell junction`GO:0034707^cellular_component^chloride channel complex`GO:0032590^cellular_component^dendrite membrane`GO:1902711^cellular_component^GABA-A receptor complex`GO:0098982^cellular_component^GABA-ergic synapse`GO:0005887^cellular_component^integral component of plasma membrane`GO:0099060^cellular_component^integral component of postsynaptic specialization m…	GO:0030054^cellular_component^cell junction`GO:0034707^cellular_component^chloride channel complex`GO:0032590^cellular_component^dendrite membrane`GO:1902711^cellular_component^GABA-A receptor complex`GO:0098982^cellular_component^GABA-ergic synapse`GO:0005887^cellular_component^integral component of plasma membrane`GO:0099060^cellular_component^integral component of postsynaptic specialization m…
TRINITY_DN10068_c0_g1_i3	648	gi|555943895|ref|NP_001273177.1| uncharacterized protein LOC423166	215	4.38e-129	453.818	-	-	-	-	-	9031|Gallus gallus	Gallus	Phasianidae	Galliformes	Aves	Chordata	Metazoa	Eukaryota	TRINITY_DN10068_c0_g1	TRINITY_DN10068_c0_g1_i3	CK074_MOUSE^CK074_MOUSE^Q:1-639,H:11-234^35.714%ID^E:2.26e-34^RecName: Full=Protein C11orf74 homolog {ECO:0000305};^Eukaryota; Metazoa; Chordata; Craniata; Vertebrata; Euteleostomi; Mammalia; Eutheria; Euarchontoglires; Glires; Rodentia; Myomorpha; Muroidea; Muridae; Murinae; Mus; Mus	TRINITY_DN10068_c0_g1_i3.p1	195-842[+]	CK074_MOUSE^CK074_MOUSE^Q:1-213,H:11-234^35.714%ID^E:1.82e-34^RecName: Full=Protein C11orf74 homolog {ECO:0000305};^Eukaryota; Metazoa; Chordata; Craniata; Vertebrata; Euteleostomi; Mammalia; Eutheria; Euarchontoglires; Glires; Rodentia; Myomorpha; Muroidea; Muridae; Murinae; Mus; Mus	ENOG4112BAY^chromosome 11 open reading frame 74	KEGG:mmu:68170	GO:0097731^cellular_component^9+0 non-motile cilium`GO:0005829^cellular_component^cytosol`GO:0120160^molecular_function^intraciliary transport particle A binding`GO:0007340^biological_process^acrosome reaction`GO:0009566^biological_process^fertilization`GO:0007283^biological_process^spermatogenesis	GO:0097731^cellular_component^9+0 non-motile cilium`GO:0005829^cellular_component^cytosol`GO:0120160^molecular_function^intraciliary transport particle A binding`GO:0007340^biological_process^acrosome reaction`GO:0009566^biological_process^fertilization`GO:0007283^biological_process^spermatogenesis
TRINITY_DN10068_c0_g1_i5	627	gi|555943895|ref|NP_001273177.1| uncharacterized protein LOC423166	208	3.73e-122	430.786	-	-	-	-	-	9031|Gallus gallus	Gallus	Phasianidae	Galliformes	Aves	Chordata	Metazoa	Eukaryota	TRINITY_DN10068_c0_g1	TRINITY_DN10068_c0_g1_i5	CK074_MOUSE^CK074_MOUSE^Q:1-618,H:11-234^34.821%ID^E:1.63e-31^RecName: Full=Protein C11orf74 homolog {ECO:0000305};^Eukaryota; Metazoa; Chordata; Craniata; Vertebrata; Euteleostomi; Mammalia; Eutheria; Euarchontoglires; Glires; Rodentia; Myomorpha; Muroidea; Muridae; Murinae; Mus; Mus	TRINITY_DN10068_c0_g1_i5.p1	55-681[+]	CK074_MOUSE^CK074_MOUSE^Q:1-206,H:11-234^34.821%ID^E:1.55e-31^RecName: Full=Protein C11orf74 homolog {ECO:0000305};^Eukaryota; Metazoa; Chordata; Craniata; Vertebrata; Euteleostomi; Mammalia; Eutheria; Euarchontoglires; Glires; Rodentia; Myomorpha; Muroidea; Muridae; Murinae; Mus; Mus	ENOG4112BAY^chromosome 11 open reading frame 74	KEGG:mmu:68170	GO:0097731^cellular_component^9+0 non-motile cilium`GO:0005829^cellular_component^cytosol`GO:0120160^molecular_function^intraciliary transport particle A binding`GO:0007340^biological_process^acrosome reaction`GO:0009566^biological_process^fertilization`GO:0007283^biological_process^spermatogenesis	GO:0097731^cellular_component^9+0 non-motile cilium`GO:0005829^cellular_component^cytosol`GO:0120160^molecular_function^intraciliary transport particle A binding`GO:0007340^biological_process^acrosome reaction`GO:0009566^biological_process^fertilization`GO:0007283^biological_process^spermatogenesis
TRINITY_DN10069_c0_g1_i11	1008	gi|527258393|ref|XP_005147456.1| PREDICTED: mitogen-activated protein kinase kinase kinase kinase 3 isoform X1	272	3.8e-140	490.579	GO:0009411 response to UV | GO:0007254 JNK cascade | GO:0000185 activation of MAPKKK activity | GO:0030036 actin cytoskeleton organization | GO:0000186 activation of MAPKK activity | GO:0034612 response to tumor necrosis factor	GO:0005737 cytoplasm	GO:0005083 small GTPase regulator activity | GO:0008349 MAP kinase kinase kinase kinase activity | GO:0005524 ATP binding | GO:0005515 protein binding | GO:0004709 MAP kinase kinase kinase activity	2.7.11.1	pfam00069 Pkinase | pfam07714 Pkinase_Tyr	13146|Melopsittacus undulatus	Melopsittacus	Psittaculidae	Psittaciformes	Aves	Chordata	Metazoa	Eukaryota	TRINITY_DN10069_c0_g1	TRINITY_DN10069_c0_g1_i11	M4K3_HUMAN^M4K3_HUMAN^Q:205-993,H:6-273^76.866%ID^E:1.21e-139^RecName: Full=Mitogen-activated protein kinase kinase kinase kinase 3;^Eukaryota; Metazoa; Chordata; Craniata; Vertebrata; Euteleostomi; Mammalia; Eutheria; Euarchontoglires; Primates; Haplorrhini; Catarrhini; Hominidae; Homo	TRINITY_DN10069_c0_g1_i11.p1	3-1010[+]	M4K3_HUMAN^M4K3_HUMAN^Q:69-331,H:6-273^76.866%ID^E:3.24e-140^RecName: Full=Mitogen-activated protein kinase kinase kinase kinase 3;^Eukaryota; Metazoa; Chordata; Craniata; Vertebrata; Euteleostomi; Mammalia; Eutheria; Euarchontoglires; Primates; Haplorrhini; Catarrhini; Hominidae; Homo	ENOG410XP9G^mitogen-activated protein kinase kinase kinase kinase	KEGG:hsa:8491`KO:K04406	GO:0005737^cellular_component^cytoplasm`GO:0005524^molecular_function^ATP binding`GO:0008349^molecular_function^MAP kinase kinase kinase kinase activity`GO:0004672^molecular_function^protein kinase activity`GO:0004674^molecular_function^protein serine/threonine kinase activity`GO:0032147^biological_process^activation of protein kinase activity`GO:0035556^biological_process^intracellular signal tr…	GO:0005737^cellular_component^cytoplasm`GO:0005524^molecular_function^ATP binding`GO:0008349^molecular_function^MAP kinase kinase kinase kinase activity`GO:0004672^molecular_function^protein kinase activity`GO:0004674^molecular_function^protein serine/threonine kinase activity`GO:0032147^biological_process^activation of protein kinase activity`GO:0035556^biological_process^intracellular signal tr…
TRINITY_DN10069_c0_g1_i14	2697	gi|524990038|ref|XP_005042906.1| PREDICTED: mitogen-activated protein kinase kinase kinase kinase 3, partial	896	0	2083.27	GO:0009411 response to UV | GO:0007254 JNK cascade | GO:0000185 activation of MAPKKK activity | GO:0034612 response to tumor necrosis factor	GO:0005737 cytoplasm	GO:0005083 small GTPase regulator activity | GO:0008349 MAP kinase kinase kinase kinase activity | GO:0005524 ATP binding | GO:0005515 protein binding	2.7.11.1	pfam00069 Pkinase | pfam00780 CNH | pfam07714 Pkinase_Tyr	59894|Ficedula albicollis	Ficedula	Muscicapidae	Passeriformes	Aves	Chordata	Metazoa	Eukaryota	TRINITY_DN10069_c0_g1	TRINITY_DN10069_c0_g1_i14	M4K3_HUMAN^M4K3_HUMAN^Q:28-2694,H:6-894^92.256%ID^E:0^RecName: Full=Mitogen-activated protein kinase kinase kinase kinase 3;^Eukaryota; Metazoa; Chordata; Craniata; Vertebrata; Euteleostomi; Mammalia; Eutheria; Euarchontoglires; Primates; Haplorrhini; Catarrhini; Hominidae; Homo	TRINITY_DN10069_c0_g1_i14.p1	180-2876[+]	M4K3_HUMAN^M4K3_HUMAN^Q:10-898,H:6-894^92.256%ID^E:0^RecName: Full=Mitogen-activated protein kinase kinase kinase kinase 3;^Eukaryota; Metazoa; Chordata; Craniata; Vertebrata; Euteleostomi; Mammalia; Eutheria; Euarchontoglires; Primates; Haplorrhini; Catarrhini; Hominidae; Homo	ENOG410XP9G^mitogen-activated protein kinase kinase kinase kinase	KEGG:hsa:8491`KO:K04406	GO:0005737^cellular_component^cytoplasm`GO:0005524^molecular_function^ATP binding`GO:0008349^molecular_function^MAP kinase kinase kinase kinase activity`GO:0004672^molecular_function^protein kinase activity`GO:0004674^molecular_function^protein serine/threonine kinase activity`GO:0032147^biological_process^activation of protein kinase activity`GO:0035556^biological_process^intracellular signal tr…	GO:0005737^cellular_component^cytoplasm`GO:0005524^molecular_function^ATP binding`GO:0008349^molecular_function^MAP kinase kinase kinase kinase activity`GO:0004672^molecular_function^protein kinase activity`GO:0004674^molecular_function^protein serine/threonine kinase activity`GO:0032147^biological_process^activation of protein kinase activity`GO:0035556^biological_process^intracellular signal tr…
TRINITY_DN10069_c0_g1_i3	3780	gi|513195294|ref|XP_004943045.1| PREDICTED: mitogen-activated protein kinase kinase kinase 19 isoform X10	1257	0	2494.29	GO:0010103 stomatal complex morphogenesis | GO:0000186 activation of MAPKK activity | GO:0010098 suspensor development | GO:0030036 actin cytoskeleton organization | GO:0010229 inflorescence development | GO:0006950 response to stress	GO:0005737 cytoplasm	GO:0004709 MAP kinase kinase kinase activity | GO:0005524 ATP binding	2.7.11.1 | 2.7.11.25	pfam00069 Pkinase | pfam07714 Pkinase_Tyr	9031|Gallus gallus	Gallus	Phasianidae	Galliformes	Aves	Chordata	Metazoa	Eukaryota	TRINITY_DN10069_c0_g1	TRINITY_DN10069_c0_g1_i3	M3K19_HUMAN^M3K19_HUMAN^Q:1084-3768,H:431-1325^45.582%ID^E:0^RecName: Full=Mitogen-activated protein kinase kinase kinase 19;^Eukaryota; Metazoa; Chordata; Craniata; Vertebrata; Euteleostomi; Mammalia; Eutheria; Euarchontoglires; Primates; Haplorrhini; Catarrhini; Hominidae; Homo	TRINITY_DN10069_c0_g1_i3.p1	528-4307[+]	M3K19_HUMAN^M3K19_HUMAN^Q:362-1256,H:431-1325^45.797%ID^E:0^RecName: Full=Mitogen-activated protein kinase kinase kinase 19;^Eukaryota; Metazoa; Chordata; Craniata; Vertebrata; Euteleostomi; Mammalia; Eutheria; Euarchontoglires; Primates; Haplorrhini; Catarrhini; Hominidae; Homo	ENOG410XQGS^mitogen-activated protein kinase kinase kinase	KEGG:hsa:80122`KO:K17533	GO:0005737^cellular_component^cytoplasm`GO:0005524^molecular_function^ATP binding`GO:0004674^molecular_function^protein serine/threonine kinase activity`GO:0032147^biological_process^activation of protein kinase activity`GO:0007346^biological_process^regulation of mitotic cell cycle`GO:0023014^biological_process^signal transduction by protein phosphorylation`GO:0031098^biological_process^stress-a…	GO:0005737^cellular_component^cytoplasm`GO:0005524^molecular_function^ATP binding`GO:0004674^molecular_function^protein serine/threonine kinase activity`GO:0032147^biological_process^activation of protein kinase activity`GO:0007346^biological_process^regulation of mitotic cell cycle`GO:0023014^biological_process^signal transduction by protein phosphorylation`GO:0031098^biological_process^stress-a…
TRINITY_DN1007_c0_g1_i1	1176	gi|48994233|ref|NP_001001772.1| sodium/potassium/calcium exchanger 2	389	3.17e-260	889.638	GO:0007613 memory | GO:0070588 calcium ion transmembrane transport | GO:0007612 learning | GO:0060292 long term synaptic depression | GO:0006874 cellular calcium ion homeostasis | GO:0035725 sodium ion transmembrane transport | GO:0071805 potassium ion transmembrane transport | GO:0060291 long-term synaptic potentiation	GO:0016021 integral to membrane | GO:0031226 intrinsic to plasma membrane	GO:0016151 nickel cation binding | GO:0030955 potassium ion binding | GO:0005509 calcium ion binding | GO:0030145 manganese ion binding | GO:0005262 calcium channel activity | GO:0008273 calcium, potassium:sodium antiporter activity | GO:0046983 protein dimerization activity | GO:0046870 cadmium ion binding | GO:0031402 sodium ion binding	-	pfam01699 Na_Ca_ex	9031|Gallus gallus	Gallus	Phasianidae	Galliformes	Aves	Chordata	Metazoa	Eukaryota	TRINITY_DN1007_c0_g1	TRINITY_DN1007_c0_g1_i1	NCKX2_CHICK^NCKX2_CHICK^Q:61-1173,H:264-651^94.845%ID^E:0^RecName: Full=Sodium/potassium/calcium exchanger 2;^Eukaryota; Metazoa; Chordata; Craniata; Vertebrata; Euteleostomi; Archelosauria; Archosauria; Dinosauria; Saurischia; Theropoda; Coelurosauria; Aves; Neognathae; Galloanserae; Galliformes; Phasianidae; Phasianinae; Gallus	TRINITY_DN1007_c0_g1_i1.p1	1-1176[+]	NCKX2_CHICK^NCKX2_CHICK^Q:3-391,H:246-651^95.074%ID^E:0^RecName: Full=Sodium/potassium/calcium exchanger 2;^Eukaryota; Metazoa; Chordata; Craniata; Vertebrata; Euteleostomi; Archelosauria; Archosauria; Dinosauria; Saurischia; Theropoda; Coelurosauria; Aves; Neognathae; Galloanserae; Galliformes; Phasianidae; Phasianinae; Gallus	ENOG410Y9YY^Solute carrier family 24 (Sodium potassium calcium exchanger), member	KEGG:gga:414891`KO:K13750	GO:0005623^cellular_component^cell`GO:0005887^cellular_component^integral component of plasma membrane`GO:0005262^molecular_function^calcium channel activity`GO:0008273^molecular_function^calcium, potassium:sodium antiporter activity`GO:0015293^molecular_function^symporter activity`GO:0070588^biological_process^calcium ion transmembrane transport`GO:0006874^biological_process^cellular calcium ion…	GO:0005623^cellular_component^cell`GO:0005887^cellular_component^integral component of plasma membrane`GO:0005262^molecular_function^calcium channel activity`GO:0008273^molecular_function^calcium, potassium:sodium antiporter activity`GO:0015293^molecular_function^symporter activity`GO:0070588^biological_process^calcium ion transmembrane transport`GO:0006874^biological_process^cellular calcium ion…
TRINITY_DN1007_c0_g1_i3	957	gi|48994233|ref|NP_001001772.1| sodium/potassium/calcium exchanger 2	319	1.62e-204	704.503	GO:0007613 memory | GO:0070588 calcium ion transmembrane transport | GO:0007612 learning | GO:0060292 long term synaptic depression | GO:0006874 cellular calcium ion homeostasis | GO:0035725 sodium ion transmembrane transport | GO:0071805 potassium ion transmembrane transport | GO:0060291 long-term synaptic potentiation	GO:0016021 integral to membrane | GO:0031226 intrinsic to plasma membrane	GO:0016151 nickel cation binding | GO:0030955 potassium ion binding | GO:0005509 calcium ion binding | GO:0030145 manganese ion binding | GO:0005262 calcium channel activity | GO:0008273 calcium, potassium:sodium antiporter activity | GO:0046983 protein dimerization activity | GO:0046870 cadmium ion binding | GO:0031402 sodium ion binding	-	pfam01699 Na_Ca_ex	9031|Gallus gallus	Gallus	Phasianidae	Galliformes	Aves	Chordata	Metazoa	Eukaryota	TRINITY_DN1007_c0_g1	TRINITY_DN1007_c0_g1_i3	NCKX2_CHICK^NCKX2_CHICK^Q:1-957,H:1-319^96.238%ID^E:0^RecName: Full=Sodium/potassium/calcium exchanger 2;^Eukaryota; Metazoa; Chordata; Craniata; Vertebrata; Euteleostomi; Archelosauria; Archosauria; Dinosauria; Saurischia; Theropoda; Coelurosauria; Aves; Neognathae; Galloanserae; Galliformes; Phasianidae; Phasianinae; Gallus	TRINITY_DN1007_c0_g1_i3.p1	198-1154[+]	NCKX2_CHICK^NCKX2_CHICK^Q:1-319,H:1-319^96.238%ID^E:0^RecName: Full=Sodium/potassium/calcium exchanger 2;^Eukaryota; Metazoa; Chordata; Craniata; Vertebrata; Euteleostomi; Archelosauria; Archosauria; Dinosauria; Saurischia; Theropoda; Coelurosauria; Aves; Neognathae; Galloanserae; Galliformes; Phasianidae; Phasianinae; Gallus	ENOG410Y9YY^Solute carrier family 24 (Sodium potassium calcium exchanger), member	KEGG:gga:414891`KO:K13750	GO:0005623^cellular_component^cell`GO:0005887^cellular_component^integral component of plasma membrane`GO:0005262^molecular_function^calcium channel activity`GO:0008273^molecular_function^calcium, potassium:sodium antiporter activity`GO:0015293^molecular_function^symporter activity`GO:0070588^biological_process^calcium ion transmembrane transport`GO:0006874^biological_process^cellular calcium ion…	GO:0005623^cellular_component^cell`GO:0005887^cellular_component^integral component of plasma membrane`GO:0005262^molecular_function^calcium channel activity`GO:0008273^molecular_function^calcium, potassium:sodium antiporter activity`GO:0015293^molecular_function^symporter activity`GO:0070588^biological_process^calcium ion transmembrane transport`GO:0006874^biological_process^cellular calcium ion…
TRINITY_DN1007_c0_g1_i4	1161	gi|17865512|sp|Q9IAL7.1|NCKX2_CHICK RecName: Full=Sodium/potassium/calcium exchanger 2; AltName: Full=Na(+)/K(+)/Ca(2+)-exchange protein 2; AltName: Full=Retinal cone Na-Ca+K exchanger; AltName: Full=Solute carrier family 24 member 2	340	1.04e-225	774.925	GO:0007613 memory | GO:0070588 calcium ion transmembrane transport | GO:0007612 learning | GO:0060292 long term synaptic depression | GO:0006874 cellular calcium ion homeostasis | GO:0035725 sodium ion transmembrane transport | GO:0071805 potassium ion transmembrane transport | GO:0060291 long-term synaptic potentiation	GO:0016021 integral to membrane | GO:0031226 intrinsic to plasma membrane	GO:0016151 nickel cation binding | GO:0030955 potassium ion binding | GO:0005509 calcium ion binding | GO:0030145 manganese ion binding | GO:0005262 calcium channel activity | GO:0008273 calcium, potassium:sodium antiporter activity | GO:0046983 protein dimerization activity | GO:0046870 cadmium ion binding | GO:0031402 sodium ion binding	-	pfam01699 Na_Ca_ex	9031|Gallus gallus	Gallus	Phasianidae	Galliformes	Aves	Chordata	Metazoa	Eukaryota	TRINITY_DN1007_c0_g1	TRINITY_DN1007_c0_g1_i4	NCKX2_CHICK^NCKX2_CHICK^Q:130-1158,H:309-651^98.251%ID^E:0^RecName: Full=Sodium/potassium/calcium exchanger 2;^Eukaryota; Metazoa; Chordata; Craniata; Vertebrata; Euteleostomi; Archelosauria; Archosauria; Dinosauria; Saurischia; Theropoda; Coelurosauria; Aves; Neognathae; Galloanserae; Galliformes; Phasianidae; Phasianinae; Gallus	TRINITY_DN1007_c0_g1_i4.p1	2-1162[+]	NCKX2_CHICK^NCKX2_CHICK^Q:47-386,H:312-651^98.824%ID^E:0^RecName: Full=Sodium/potassium/calcium exchanger 2;^Eukaryota; Metazoa; Chordata; Craniata; Vertebrata; Euteleostomi; Archelosauria; Archosauria; Dinosauria; Saurischia; Theropoda; Coelurosauria; Aves; Neognathae; Galloanserae; Galliformes; Phasianidae; Phasianinae; Gallus	ENOG410Y9YY^Solute carrier family 24 (Sodium potassium calcium exchanger), member	KEGG:gga:414891`KO:K13750	GO:0005623^cellular_component^cell`GO:0005887^cellular_component^integral component of plasma membrane`GO:0005262^molecular_function^calcium channel activity`GO:0008273^molecular_function^calcium, potassium:sodium antiporter activity`GO:0015293^molecular_function^symporter activity`GO:0070588^biological_process^calcium ion transmembrane transport`GO:0006874^biological_process^cellular calcium ion…	GO:0005623^cellular_component^cell`GO:0005887^cellular_component^integral component of plasma membrane`GO:0005262^molecular_function^calcium channel activity`GO:0008273^molecular_function^calcium, potassium:sodium antiporter activity`GO:0015293^molecular_function^symporter activity`GO:0070588^biological_process^calcium ion transmembrane transport`GO:0006874^biological_process^cellular calcium ion…
TRINITY_DN1007_c0_g1_i8	1593	gi|48994233|ref|NP_001001772.1| sodium/potassium/calcium exchanger 2	294	9.99e-184	635.41	GO:0007613 memory | GO:0070588 calcium ion transmembrane transport | GO:0007612 learning | GO:0060292 long term synaptic depression | GO:0006874 cellular calcium ion homeostasis | GO:0035725 sodium ion transmembrane transport | GO:0071805 potassium ion transmembrane transport | GO:0060291 long-term synaptic potentiation	GO:0016021 integral to membrane | GO:0031226 intrinsic to plasma membrane	GO:0016151 nickel cation binding | GO:0030955 potassium ion binding | GO:0005509 calcium ion binding | GO:0030145 manganese ion binding | GO:0005262 calcium channel activity | GO:0008273 calcium, potassium:sodium antiporter activity | GO:0046983 protein dimerization activity | GO:0046870 cadmium ion binding | GO:0031402 sodium ion binding	-	pfam01699 Na_Ca_ex	9031|Gallus gallus	Gallus	Phasianidae	Galliformes	Aves	Chordata	Metazoa	Eukaryota	TRINITY_DN1007_c0_g1	TRINITY_DN1007_c0_g1_i8	NCKX2_CHICK^NCKX2_CHICK^Q:712-1593,H:26-319^95.238%ID^E:0^RecName: Full=Sodium/potassium/calcium exchanger 2;^Eukaryota; Metazoa; Chordata; Craniata; Vertebrata; Euteleostomi; Archelosauria; Archosauria; Dinosauria; Saurischia; Theropoda; Coelurosauria; Aves; Neognathae; Galloanserae; Galliformes; Phasianidae; Phasianinae; Gallus`NCKX2_CHICK^NCKX2_CHICK^Q:61-732,H:264-487^99.554%ID^E:5.85e-152^Re…	TRINITY_DN1007_c0_g1_i8.p1	1-1593[+]	NCKX2_CHICK^NCKX2_CHICK^Q:238-531,H:26-319^95.238%ID^E:0^RecName: Full=Sodium/potassium/calcium exchanger 2;^Eukaryota; Metazoa; Chordata; Craniata; Vertebrata; Euteleostomi; Archelosauria; Archosauria; Dinosauria; Saurischia; Theropoda; Coelurosauria; Aves; Neognathae; Galloanserae; Galliformes; Phasianidae; Phasianinae; Gallus`NCKX2_CHICK^NCKX2_CHICK^Q:3-244,H:246-487^99.587%ID^E:5.47e-166^RecN…	ENOG410Y9YY^Solute carrier family 24 (Sodium potassium calcium exchanger), member	KEGG:gga:414891`KO:K13750	GO:0005623^cellular_component^cell`GO:0005887^cellular_component^integral component of plasma membrane`GO:0005262^molecular_function^calcium channel activity`GO:0008273^molecular_function^calcium, potassium:sodium antiporter activity`GO:0015293^molecular_function^symporter activity`GO:0070588^biological_process^calcium ion transmembrane transport`GO:0006874^biological_process^cellular calcium ion…	GO:0005623^cellular_component^cell`GO:0005887^cellular_component^integral component of plasma membrane`GO:0005262^molecular_function^calcium channel activity`GO:0008273^molecular_function^calcium, potassium:sodium antiporter activity`GO:0015293^molecular_function^symporter activity`GO:0070588^biological_process^calcium ion transmembrane transport`GO:0006874^biological_process^cellular calcium ion…
TRINITY_DN10071_c0_g1_i3	723	gi|118097847|ref|XP_414809.2| PREDICTED: 5'(3')-deoxyribonucleotidase, mitochondrial isoform X2	232	1.79e-155	541.513	GO:0016311 dephosphorylation | GO:0046079 dUMP catabolic process	GO:0005739 mitochondrion | GO:0070062 extracellular vesicular exosome | GO:0005634 nucleus	GO:0019103 pyrimidine nucleotide binding | GO:0008253 5'-nucleotidase activity	-	pfam06941 NT5C	9031|Gallus gallus	Gallus	Phasianidae	Galliformes	Aves	Chordata	Metazoa	Eukaryota	TRINITY_DN10071_c0_g1	TRINITY_DN10071_c0_g1_i3	NT5M_MOUSE^NT5M_MOUSE^Q:106-702,H:21-219^82.915%ID^E:3.73e-124^RecName: Full=5'(3')-deoxyribonucleotidase, mitochondrial;^Eukaryota; Metazoa; Chordata; Craniata; Vertebrata; Euteleostomi; Mammalia; Eutheria; Euarchontoglires; Glires; Rodentia; Myomorpha; Muroidea; Muridae; Murinae; Mus; Mus	TRINITY_DN10071_c0_g1_i3.p1	2-724[+]	NT5M_MOUSE^NT5M_MOUSE^Q:36-234,H:21-219^82.915%ID^E:5.87e-124^RecName: Full=5'(3')-deoxyribonucleotidase, mitochondrial;^Eukaryota; Metazoa; Chordata; Craniata; Vertebrata; Euteleostomi; Mammalia; Eutheria; Euarchontoglires; Glires; Rodentia; Myomorpha; Muroidea; Muridae; Murinae; Mus; Mus	ENOG410XQYS^5', 3'-nucleotidase, cytosolic	KEGG:mmu:103850`KO:K01081	GO:0005739^cellular_component^mitochondrion`GO:0008253^molecular_function^5'-nucleotidase activity`GO:0046872^molecular_function^metal ion binding`GO:0000166^molecular_function^nucleotide binding`GO:0046079^biological_process^dUMP catabolic process	GO:0005739^cellular_component^mitochondrion`GO:0008253^molecular_function^5'-nucleotidase activity`GO:0046872^molecular_function^metal ion binding`GO:0000166^molecular_function^nucleotide binding`GO:0046079^biological_process^dUMP catabolic process
TRINITY_DN10075_c0_g1_i3	1656	gi|363742637|ref|XP_425814.3| PREDICTED: alpha-1,2-mannosyltransferase ALG9 isoform X3	511	0	1170.88	GO:0006488 dolichol-linked oligosaccharide biosynthetic process | GO:0018279 protein N-linked glycosylation via asparagine | GO:0043687 post-translational protein modification	GO:0005789 endoplasmic reticulum membrane | GO:0016021 integral to membrane	-	2.4.1.259 | 2.4.1.261	pfam03901 Glyco_transf_22 | pfam13231 PMT_2 | pfam08395 7tm_7	9031|Gallus gallus	Gallus	Phasianidae	Galliformes	Aves	Chordata	Metazoa	Eukaryota	TRINITY_DN10075_c0_g1	TRINITY_DN10075_c0_g1_i3	ALG9_HUMAN^ALG9_HUMAN^Q:55-1542,H:46-541^85.685%ID^E:0^RecName: Full=Alpha-1,2-mannosyltransferase ALG9 {ECO:0000305};^Eukaryota; Metazoa; Chordata; Craniata; Vertebrata; Euteleostomi; Mammalia; Eutheria; Euarchontoglires; Primates; Haplorrhini; Catarrhini; Hominidae; Homo	TRINITY_DN10075_c0_g1_i3.p1	1-1656[+]	ALG9_HUMAN^ALG9_HUMAN^Q:7-514,H:35-541^84.843%ID^E:0^RecName: Full=Alpha-1,2-mannosyltransferase ALG9 {ECO:0000305};^Eukaryota; Metazoa; Chordata; Craniata; Vertebrata; Euteleostomi; Mammalia; Eutheria; Euarchontoglires; Primates; Haplorrhini; Catarrhini; Hominidae; Homo	ENOG410XP6D^asparagine-linked glycosylation 9, alpha-1,2-mannosyltransferase homolog (S. cerevisiae)	KEGG:hsa:79796`KO:K03846	GO:0005783^cellular_component^endoplasmic reticulum`GO:0005789^cellular_component^endoplasmic reticulum membrane`GO:0016021^cellular_component^integral component of membrane`GO:0016020^cellular_component^membrane`GO:0000026^molecular_function^alpha-1,2-mannosyltransferase activity`GO:0052926^molecular_function^dol-P-Man:Man(6)GlcNAc(2)-PP-Dol alpha-1,2-mannosyltransferase activity`GO:0052918^mole…	GO:0005783^cellular_component^endoplasmic reticulum`GO:0005789^cellular_component^endoplasmic reticulum membrane`GO:0016021^cellular_component^integral component of membrane`GO:0016020^cellular_component^membrane`GO:0000026^molecular_function^alpha-1,2-mannosyltransferase activity`GO:0052926^molecular_function^dol-P-Man:Man(6)GlcNAc(2)-PP-Dol alpha-1,2-mannosyltransferase activity`GO:0052918^mole…
TRINITY_DN10075_c0_g1_i7	1755	gi|363742637|ref|XP_425814.3| PREDICTED: alpha-1,2-mannosyltransferase ALG9 isoform X3	583	0	1348.93	GO:0008152 metabolic process	GO:0016021 integral to membrane | GO:0005783 endoplasmic reticulum	-	2.4.1.259 | 2.4.1.261	pfam03901 Glyco_transf_22 | pfam13231 PMT_2 | pfam08395 7tm_7	9031|Gallus gallus	Gallus	Phasianidae	Galliformes	Aves	Chordata	Metazoa	Eukaryota	TRINITY_DN10075_c0_g1	TRINITY_DN10075_c0_g1_i7	ALG9_HUMAN^ALG9_HUMAN^Q:55-1752,H:46-611^85.512%ID^E:0^RecName: Full=Alpha-1,2-mannosyltransferase ALG9 {ECO:0000305};^Eukaryota; Metazoa; Chordata; Craniata; Vertebrata; Euteleostomi; Mammalia; Eutheria; Euarchontoglires; Primates; Haplorrhini; Catarrhini; Hominidae; Homo	TRINITY_DN10075_c0_g1_i7.p1	1-1755[+]	ALG9_HUMAN^ALG9_HUMAN^Q:9-584,H:36-611^84.722%ID^E:0^RecName: Full=Alpha-1,2-mannosyltransferase ALG9 {ECO:0000305};^Eukaryota; Metazoa; Chordata; Craniata; Vertebrata; Euteleostomi; Mammalia; Eutheria; Euarchontoglires; Primates; Haplorrhini; Catarrhini; Hominidae; Homo	ENOG410XP6D^asparagine-linked glycosylation 9, alpha-1,2-mannosyltransferase homolog (S. cerevisiae)	KEGG:hsa:79796`KO:K03846	GO:0005783^cellular_component^endoplasmic reticulum`GO:0005789^cellular_component^endoplasmic reticulum membrane`GO:0016021^cellular_component^integral component of membrane`GO:0016020^cellular_component^membrane`GO:0000026^molecular_function^alpha-1,2-mannosyltransferase activity`GO:0052926^molecular_function^dol-P-Man:Man(6)GlcNAc(2)-PP-Dol alpha-1,2-mannosyltransferase activity`GO:0052918^mole…	GO:0005783^cellular_component^endoplasmic reticulum`GO:0005789^cellular_component^endoplasmic reticulum membrane`GO:0016021^cellular_component^integral component of membrane`GO:0016020^cellular_component^membrane`GO:0000026^molecular_function^alpha-1,2-mannosyltransferase activity`GO:0052926^molecular_function^dol-P-Man:Man(6)GlcNAc(2)-PP-Dol alpha-1,2-mannosyltransferase activity`GO:0052918^mole…
TRINITY_DN10076_c0_g1_i8	2322	gi|84619514|ref|NP_001033780.1| probable palmitoyltransferase ZDHHC8	773	0	1765.27	GO:0007626 locomotory behavior | GO:0018345 protein palmitoylation	GO:0030659 cytoplasmic vesicle membrane | GO:0016021 integral to membrane | GO:0005739 mitochondrion | GO:0030425 dendrite | GO:0048471 perinuclear region of cytoplasm | GO:0005794 Golgi apparatus | GO:0005886 plasma membrane	GO:0008270 zinc ion binding | GO:0019706 protein-cysteine S-palmitoleyltransferase activity | GO:0005515 protein binding	-	pfam01529 zf-DHHC	9031|Gallus gallus	Gallus	Phasianidae	Galliformes	Aves	Chordata	Metazoa	Eukaryota	TRINITY_DN10076_c0_g1	TRINITY_DN10076_c0_g1_i8	ZDHC8_HUMAN^ZDHC8_HUMAN^Q:1-2319,H:1-765^66.41%ID^E:0^RecName: Full=Probable palmitoyltransferase ZDHHC8;^Eukaryota; Metazoa; Chordata; Craniata; Vertebrata; Euteleostomi; Mammalia; Eutheria; Euarchontoglires; Primates; Haplorrhini; Catarrhini; Hominidae; Homo	TRINITY_DN10076_c0_g1_i8.p1	109-2430[+]	ZDHC8_HUMAN^ZDHC8_HUMAN^Q:1-773,H:1-765^66.41%ID^E:0^RecName: Full=Probable palmitoyltransferase ZDHHC8;^Eukaryota; Metazoa; Chordata; Craniata; Vertebrata; Euteleostomi; Mammalia; Eutheria; Euarchontoglires; Primates; Haplorrhini; Catarrhini; Hominidae; Homo	COG5273^Zinc finger, DHHC-type containing	KEGG:hsa:29801`KO:K20030	GO:0030659^cellular_component^cytoplasmic vesicle membrane`GO:0005829^cellular_component^cytosol`GO:0005794^cellular_component^Golgi apparatus`GO:0016021^cellular_component^integral component of membrane`GO:0005739^cellular_component^mitochondrion`GO:0016409^molecular_function^palmitoyltransferase activity`GO:0019706^molecular_function^protein-cysteine S-palmitoyltransferase activity`GO:0034380^b…	GO:0030659^cellular_component^cytoplasmic vesicle membrane`GO:0005829^cellular_component^cytosol`GO:0005794^cellular_component^Golgi apparatus`GO:0016021^cellular_component^integral component of membrane`GO:0005739^cellular_component^mitochondrion`GO:0016409^molecular_function^palmitoyltransferase activity`GO:0019706^molecular_function^protein-cysteine S-palmitoyltransferase activity`GO:0034380^b…
TRINITY_DN10078_c0_g1_i2	2565	gi|513207660|ref|XP_004945137.1| PREDICTED: sorting nexin-29 isoform X26	814	0	1690.42	GO:0007018 microtubule-based movement | GO:0008152 metabolic process	GO:0005871 kinesin complex	GO:0035091 phosphatidylinositol binding | GO:0003777 microtubule motor activity	-	pfam02759 RUN | pfam00787 PX | pfam00769 ERM | pfam12325 TMF_TATA_bd	9031|Gallus gallus	Gallus	Phasianidae	Galliformes	Aves	Chordata	Metazoa	Eukaryota	TRINITY_DN10078_c0_g1	TRINITY_DN10078_c0_g1_i2	SNX29_BOVIN^SNX29_BOVIN^Q:1-2562,H:1-817^72.506%ID^E:0^RecName: Full=Sorting nexin-29;^Eukaryota; Metazoa; Chordata; Craniata; Vertebrata; Euteleostomi; Mammalia; Eutheria; Laurasiatheria; Artiodactyla; Ruminantia; Pecora; Bovidae; Bovinae; Bos	TRINITY_DN10078_c0_g1_i2.p1	78-2642[+]	SNX29_BOVIN^SNX29_BOVIN^Q:1-854,H:1-817^72.042%ID^E:0^RecName: Full=Sorting nexin-29;^Eukaryota; Metazoa; Chordata; Craniata; Vertebrata; Euteleostomi; Mammalia; Eutheria; Laurasiatheria; Artiodactyla; Ruminantia; Pecora; Bovidae; Bovinae; Bos	ENOG410XRAX^Run and fyve domain containing	KEGG:bta:518366`KO:K17935	GO:0035091^molecular_function^phosphatidylinositol binding	GO:0035091^molecular_function^phosphatidylinositol binding
TRINITY_DN10078_c0_g1_i3	2448	gi|513207660|ref|XP_004945137.1| PREDICTED: sorting nexin-29 isoform X26	814	0	1729.83	GO:0007018 microtubule-based movement | GO:0008152 metabolic process	GO:0005871 kinesin complex	GO:0035091 phosphatidylinositol binding | GO:0003777 microtubule motor activity	-	pfam02759 RUN | pfam00787 PX | pfam00769 ERM | pfam12325 TMF_TATA_bd	9031|Gallus gallus	Gallus	Phasianidae	Galliformes	Aves	Chordata	Metazoa	Eukaryota	TRINITY_DN10078_c0_g1	TRINITY_DN10078_c0_g1_i3	SNX29_BOVIN^SNX29_BOVIN^Q:1-2445,H:1-817^75.942%ID^E:0^RecName: Full=Sorting nexin-29;^Eukaryota; Metazoa; Chordata; Craniata; Vertebrata; Euteleostomi; Mammalia; Eutheria; Laurasiatheria; Artiodactyla; Ruminantia; Pecora; Bovidae; Bovinae; Bos	TRINITY_DN10078_c0_g1_i3.p1	78-2525[+]	SNX29_BOVIN^SNX29_BOVIN^Q:1-815,H:1-817^75.942%ID^E:0^RecName: Full=Sorting nexin-29;^Eukaryota; Metazoa; Chordata; Craniata; Vertebrata; Euteleostomi; Mammalia; Eutheria; Laurasiatheria; Artiodactyla; Ruminantia; Pecora; Bovidae; Bovinae; Bos	ENOG410XRAX^Run and fyve domain containing	KEGG:bta:518366`KO:K17935	GO:0035091^molecular_function^phosphatidylinositol binding	GO:0035091^molecular_function^phosphatidylinositol binding
TRINITY_DN10079_c0_g1_i1	759	gi|733881707|ref|XP_010706832.1| PREDICTED: uncharacterized protein C7orf57 homolog isoform X1	248	2.81e-144	504.309	-	-	-	-	-	9103|Meleagris gallopavo	Meleagris	Phasianidae	Galliformes	Aves	Chordata	Metazoa	Eukaryota	TRINITY_DN10079_c0_g1	TRINITY_DN10079_c0_g1_i1	CG057_MOUSE^CG057_MOUSE^Q:1-648,H:24-229^52.315%ID^E:5.88e-73^RecName: Full=Uncharacterized protein C7orf57 homolog;^Eukaryota; Metazoa; Chordata; Craniata; Vertebrata; Euteleostomi; Mammalia; Eutheria; Euarchontoglires; Glires; Rodentia; Myomorpha; Muroidea; Muridae; Murinae; Mus; Mus	TRINITY_DN10079_c0_g1_i1.p1	361-1119[+]	CG057_MOUSE^CG057_MOUSE^Q:1-250,H:24-267^48.031%ID^E:2.31e-74^RecName: Full=Uncharacterized protein C7orf57 homolog;^Eukaryota; Metazoa; Chordata; Craniata; Vertebrata; Euteleostomi; Mammalia; Eutheria; Euarchontoglires; Glires; Rodentia; Myomorpha; Muroidea; Muridae; Murinae; Mus; Mus	ENOG41125M4^chromosome 7 open reading frame 57	KEGG:mmu:626870	.	.
TRINITY_DN10081_c0_g2_i2	2427	gi|513159310|ref|XP_004937804.1| PREDICTED: protein phosphatase 1 regulatory subunit 29 isoform X1	808	0	1880.87	GO:0010923 negative regulation of phosphatase activity | GO:0050808 synapse organization	GO:0005615 extracellular space | GO:0030425 dendrite | GO:0060076 excitatory synapse | GO:0016021 integral to membrane	GO:0019902 phosphatase binding | GO:0004864 protein phosphatase inhibitor activity	-	pfam13855 LRR_8 | pfam13306 LRR_5 | pfam12799 LRR_4	9031|Gallus gallus	Gallus	Phasianidae	Galliformes	Aves	Chordata	Metazoa	Eukaryota	TRINITY_DN10081_c0_g2	TRINITY_DN10081_c0_g2_i2	PPR29_HUMAN^PPR29_HUMAN^Q:22-2424,H:1-820^79.927%ID^E:0^RecName: Full=Protein phosphatase 1 regulatory subunit 29;^Eukaryota; Metazoa; Chordata; Craniata; Vertebrata; Euteleostomi; Mammalia; Eutheria; Euarchontoglires; Primates; Haplorrhini; Catarrhini; Hominidae; Homo	TRINITY_DN10081_c0_g2_i2.p1	468-2894[+]	PPR29_HUMAN^PPR29_HUMAN^Q:8-808,H:1-820^79.927%ID^E:0^RecName: Full=Protein phosphatase 1 regulatory subunit 29;^Eukaryota; Metazoa; Chordata; Craniata; Vertebrata; Euteleostomi; Mammalia; Eutheria; Euarchontoglires; Primates; Haplorrhini; Catarrhini; Hominidae; Homo	ENOG4110NB3^extracellular leucine-rich repeat and fibronectin type III domain containing	KEGG:hsa:114794`KO:K17568	GO:0031012^cellular_component^extracellular matrix`GO:0005615^cellular_component^extracellular space`GO:0016021^cellular_component^integral component of membrane`GO:0004864^molecular_function^protein phosphatase inhibitor activity`GO:0010923^biological_process^negative regulation of phosphatase activity	GO:0031012^cellular_component^extracellular matrix`GO:0005615^cellular_component^extracellular space`GO:0016021^cellular_component^integral component of membrane`GO:0004864^molecular_function^protein phosphatase inhibitor activity`GO:0010923^biological_process^negative regulation of phosphatase activity
TRINITY_DN10082_c0_g1_i2	1368	gi|733884098|ref|XP_010707740.1| PREDICTED: transmembrane protein 144 isoform X1	372	3.1e-238	816.559	-	GO:0016021 integral to membrane	-	-	pfam07857 DUF1632 | pfam00892 EamA | pfam02653 BPD_transp_2 | pfam00119 ATP-synt_A	9103|Meleagris gallopavo	Meleagris	Phasianidae	Galliformes	Aves	Chordata	Metazoa	Eukaryota	TRINITY_DN10082_c0_g1	TRINITY_DN10082_c0_g1_i2	TM144_MOUSE^TM144_MOUSE^Q:331-1365,H:3-348^70.231%ID^E:0^RecName: Full=Transmembrane protein 144;^Eukaryota; Metazoa; Chordata; Craniata; Vertebrata; Euteleostomi; Mammalia; Eutheria; Euarchontoglires; Glires; Rodentia; Myomorpha; Muroidea; Muridae; Murinae; Mus; Mus	TRINITY_DN10082_c0_g1_i2.p1	3-1370[+]	TM144_MOUSE^TM144_MOUSE^Q:111-455,H:3-348^70.231%ID^E:0^RecName: Full=Transmembrane protein 144;^Eukaryota; Metazoa; Chordata; Craniata; Vertebrata; Euteleostomi; Mammalia; Eutheria; Euarchontoglires; Glires; Rodentia; Myomorpha; Muroidea; Muridae; Murinae; Mus; Mus	ENOG410XRUY^Transmembrane protein 144	KEGG:mmu:70652	GO:0016021^cellular_component^integral component of membrane`GO:0015144^molecular_function^carbohydrate transmembrane transporter activity	GO:0016021^cellular_component^integral component of membrane`GO:0015144^molecular_function^carbohydrate transmembrane transporter activity
TRINITY_DN10083_c0_g1_i4	1944	gi|550822032|ref|NP_001272430.1| serine/threonine-protein kinase/endoribonuclease IRE1 precursor	570	0	1243.52	GO:0046777 protein autophosphorylation | GO:0007050 cell cycle arrest | GO:0006355 regulation of transcription, DNA-dependent | GO:0006987 activation of signaling protein activity involved in unfolded protein response | GO:0070055 HAC1-type intron splice site recognition and cleavage | GO:0070059 apoptosis in response to endoplasmic reticulum stress	GO:0005637 nuclear inner membrane | GO:0030176 integral to endoplasmic reticulum membrane | GO:0005739 mitochondrion	GO:0004521 endoribonuclease activity | GO:0004674 protein serine/threonine kinase activity | GO:0042802 identical protein binding | GO:0000287 magnesium ion binding | GO:0019899 enzyme binding | GO:0005524 ATP binding	-	pfam13360 PQQ_2	9031|Gallus gallus	Gallus	Phasianidae	Galliformes	Aves	Chordata	Metazoa	Eukaryota	TRINITY_DN10083_c0_g1	TRINITY_DN10083_c0_g1_i4	ERN1_HUMAN^ERN1_HUMAN^Q:73-1203,H:24-404^60.313%ID^E:4.33e-146^RecName: Full=Serine/threonine-protein kinase/endoribonuclease IRE1 {ECO:0000305};^Eukaryota; Metazoa; Chordata; Craniata; Vertebrata; Euteleostomi; Mammalia; Eutheria; Euarchontoglires; Primates; Haplorrhini; Catarrhini; Hominidae; Homo	TRINITY_DN10083_c0_g1_i4.p1	78-2021[+]	ERN1_MOUSE^ERN1_MOUSE^Q:25-571,H:26-588^48.873%ID^E:3.47e-160^RecName: Full=Serine/threonine-protein kinase/endoribonuclease IRE1 {ECO:0000305};^Eukaryota; Metazoa; Chordata; Craniata; Vertebrata; Euteleostomi; Mammalia; Eutheria; Euarchontoglires; Glires; Rodentia; Myomorpha; Muroidea; Muridae; Murinae; Mus; Mus	COG0515^Serine Threonine protein kinase	KEGG:mmu:78943`KO:K08852	GO:1990597^cellular_component^AIP1-IRE1 complex`GO:0005623^cellular_component^cell`GO:0005737^cellular_component^cytoplasm`GO:0005783^cellular_component^endoplasmic reticulum`GO:0005789^cellular_component^endoplasmic reticulum membrane`GO:0030176^cellular_component^integral component of endoplasmic reticulum membrane`GO:1990332^cellular_component^Ire1 complex`GO:1990630^cellular_component^IRE1-RA…	GO:1990597^cellular_component^AIP1-IRE1 complex`GO:0005623^cellular_component^cell`GO:0005737^cellular_component^cytoplasm`GO:0005783^cellular_component^endoplasmic reticulum`GO:0005789^cellular_component^endoplasmic reticulum membrane`GO:0030176^cellular_component^integral component of endoplasmic reticulum membrane`GO:1990630^cellular_component^IRE1-RACK1-PP2A complex`GO:1990604^cellular_compon…
TRINITY_DN10083_c0_g1_i5	2862	gi|733910178|ref|XP_010717803.1| PREDICTED: serine/threonine-protein kinase/endoribonuclease IRE2	952	0	2123.14	GO:0046777 protein autophosphorylation | GO:0007050 cell cycle arrest | GO:0045892 negative regulation of transcription, DNA-dependent | GO:0006987 activation of signaling protein activity involved in unfolded protein response | GO:0030263 apoptotic chromosome condensation | GO:0070055 HAC1-type intron splice site recognition and cleavage | GO:0070059 apoptosis in response to endoplasmic reticulu…	GO:0005637 nuclear inner membrane | GO:0030176 integral to endoplasmic reticulum membrane | GO:0005739 mitochondrion	GO:0004521 endoribonuclease activity | GO:0004674 protein serine/threonine kinase activity | GO:0042802 identical protein binding | GO:0000287 magnesium ion binding | GO:0019899 enzyme binding | GO:0005524 ATP binding	2.7.11.1	pfam06479 Ribonuc_2-5A | pfam00069 Pkinase | pfam07714 Pkinase_Tyr | pfam13360 PQQ_2	9103|Meleagris gallopavo	Meleagris	Phasianidae	Galliformes	Aves	Chordata	Metazoa	Eukaryota	TRINITY_DN10083_c0_g1	TRINITY_DN10083_c0_g1_i5	ERN1_HUMAN^ERN1_HUMAN^Q:1612-2832,H:555-961^72.482%ID^E:0^RecName: Full=Serine/threonine-protein kinase/endoribonuclease IRE1 {ECO:0000305};^Eukaryota; Metazoa; Chordata; Craniata; Vertebrata; Euteleostomi; Mammalia; Eutheria; Euarchontoglires; Primates; Haplorrhini; Catarrhini; Hominidae; Homo`ERN1_HUMAN^ERN1_HUMAN^Q:73-1203,H:24-404^60.313%ID^E:8.3e-143^RecName: Full=Serine/threonine-protein ki…	TRINITY_DN10083_c0_g1_i5.p1	78-2939[+]	ERN2_HUMAN^ERN2_HUMAN^Q:30-953,H:37-926^59.764%ID^E:0^RecName: Full=Serine/threonine-protein kinase/endoribonuclease IRE2;^Eukaryota; Metazoa; Chordata; Craniata; Vertebrata; Euteleostomi; Mammalia; Eutheria; Euarchontoglires; Primates; Haplorrhini; Catarrhini; Hominidae; Homo	COG0515^Serine Threonine protein kinase	KEGG:hsa:10595`KO:K11715	GO:1990597^cellular_component^AIP1-IRE1 complex`GO:0005623^cellular_component^cell`GO:0005737^cellular_component^cytoplasm`GO:0005783^cellular_component^endoplasmic reticulum`GO:0005789^cellular_component^endoplasmic reticulum membrane`GO:0030176^cellular_component^integral component of endoplasmic reticulum membrane`GO:1990332^cellular_component^Ire1 complex`GO:1990630^cellular_component^IRE1-RA…	GO:0005789^cellular_component^endoplasmic reticulum membrane`GO:0016021^cellular_component^integral component of membrane`GO:1990604^cellular_component^IRE1-TRAF2-ASK1 complex`GO:0005524^molecular_function^ATP binding`GO:0004519^molecular_function^endonuclease activity`GO:0004521^molecular_function^endoribonuclease activity`GO:0000287^molecular_function^magnesium ion binding`GO:0004672^molecular_…
TRINITY_DN10083_c0_g1_i7	3015	gi|677225294|gb|KFP51316.1| Serine/threonine-protein kinase/endoribonuclease IRE1, partial	916	0	1727.62	GO:0046777 protein autophosphorylation | GO:0007050 cell cycle arrest | GO:0045892 negative regulation of transcription, DNA-dependent | GO:0006987 activation of signaling protein activity involved in unfolded protein response | GO:0030263 apoptotic chromosome condensation | GO:0070055 HAC1-type intron splice site recognition and cleavage | GO:0070059 apoptosis in response to endoplasmic reticulu…	GO:0005637 nuclear inner membrane | GO:0030176 integral to endoplasmic reticulum membrane | GO:0005739 mitochondrion	GO:0004521 endoribonuclease activity | GO:0004674 protein serine/threonine kinase activity | GO:0042802 identical protein binding | GO:0000287 magnesium ion binding | GO:0019899 enzyme binding | GO:0005524 ATP binding	2.7.11.1	pfam06479 Ribonuc_2-5A | pfam00069 Pkinase | pfam07714 Pkinase_Tyr | pfam13360 PQQ_2	43455|Cathartes aura	Cathartes	Cathartidae	Ciconiiformes	Aves	Chordata	Metazoa	Eukaryota	TRINITY_DN10083_c0_g1	TRINITY_DN10083_c0_g1_i7	ERN1_HUMAN^ERN1_HUMAN^Q:1612-2985,H:555-961^64.41%ID^E:0^RecName: Full=Serine/threonine-protein kinase/endoribonuclease IRE1 {ECO:0000305};^Eukaryota; Metazoa; Chordata; Craniata; Vertebrata; Euteleostomi; Mammalia; Eutheria; Euarchontoglires; Primates; Haplorrhini; Catarrhini; Hominidae; Homo`ERN1_HUMAN^ERN1_HUMAN^Q:73-1203,H:24-404^60.313%ID^E:2.23e-142^RecName: Full=Serine/threonine-protein ki…	TRINITY_DN10083_c0_g1_i7.p1	78-3092[+]	ERN1_HUMAN^ERN1_HUMAN^Q:25-995,H:24-961^55.812%ID^E:0^RecName: Full=Serine/threonine-protein kinase/endoribonuclease IRE1 {ECO:0000305};^Eukaryota; Metazoa; Chordata; Craniata; Vertebrata; Euteleostomi; Mammalia; Eutheria; Euarchontoglires; Primates; Haplorrhini; Catarrhini; Hominidae; Homo	COG0515^Serine Threonine protein kinase	KEGG:hsa:2081`KO:K08852	GO:1990597^cellular_component^AIP1-IRE1 complex`GO:0005623^cellular_component^cell`GO:0005737^cellular_component^cytoplasm`GO:0005783^cellular_component^endoplasmic reticulum`GO:0005789^cellular_component^endoplasmic reticulum membrane`GO:0030176^cellular_component^integral component of endoplasmic reticulum membrane`GO:1990332^cellular_component^Ire1 complex`GO:1990630^cellular_component^IRE1-RA…	GO:1990597^cellular_component^AIP1-IRE1 complex`GO:0005623^cellular_component^cell`GO:0005737^cellular_component^cytoplasm`GO:0005783^cellular_component^endoplasmic reticulum`GO:0005789^cellular_component^endoplasmic reticulum membrane`GO:0030176^cellular_component^integral component of endoplasmic reticulum membrane`GO:1990332^cellular_component^Ire1 complex`GO:1990630^cellular_component^IRE1-RA…
TRINITY_DN10084_c0_g1_i16	3576	gi|118096010|ref|XP_413930.2| PREDICTED: integrin alpha-11 isoform X8	1191	0	2708.66	GO:0007160 cell-matrix adhesion | GO:0007517 muscle organ development | GO:0007229 integrin-mediated signaling pathway | GO:0006929 substrate-dependent cell migration | GO:0030198 extracellular matrix organization	GO:0008305 integrin complex	GO:0046872 metal ion binding | GO:0005518 collagen binding	-	pfam08441 Integrin_alpha2 | pfam00092 VWA | pfam13519 VWA_2 | pfam13517 VCBS | pfam01839 FG-GAP	9031|Gallus gallus	Gallus	Phasianidae	Galliformes	Aves	Chordata	Metazoa	Eukaryota	TRINITY_DN10084_c0_g1	TRINITY_DN10084_c0_g1_i16	ITA11_HUMAN^ITA11_HUMAN^Q:1-3573,H:1-1188^78.505%ID^E:0^RecName: Full=Integrin alpha-11;^Eukaryota; Metazoa; Chordata; Craniata; Vertebrata; Euteleostomi; Mammalia; Eutheria; Euarchontoglires; Primates; Haplorrhini; Catarrhini; Hominidae; Homo	TRINITY_DN10084_c0_g1_i16.p1	148-3723[+]	ITA11_HUMAN^ITA11_HUMAN^Q:1-1191,H:1-1188^78.505%ID^E:0^RecName: Full=Integrin alpha-11;^Eukaryota; Metazoa; Chordata; Craniata; Vertebrata; Euteleostomi; Mammalia; Eutheria; Euarchontoglires; Primates; Haplorrhini; Catarrhini; Hominidae; Homo	ENOG410YTFZ^Integrin alpha 11	KEGG:hsa:22801`KO:K06587	GO:0005925^cellular_component^focal adhesion`GO:0034681^cellular_component^integrin alpha11-beta1 complex`GO:0008305^cellular_component^integrin complex`GO:0016020^cellular_component^membrane`GO:0005886^cellular_component^plasma membrane`GO:0005518^molecular_function^collagen binding`GO:0098639^molecular_function^collagen binding involved in cell-matrix adhesion`GO:0038064^molecular_function^coll…	GO:0005925^cellular_component^focal adhesion`GO:0034681^cellular_component^integrin alpha11-beta1 complex`GO:0008305^cellular_component^integrin complex`GO:0016020^cellular_component^membrane`GO:0005886^cellular_component^plasma membrane`GO:0005518^molecular_function^collagen binding`GO:0098639^molecular_function^collagen binding involved in cell-matrix adhesion`GO:0038064^molecular_function^coll…
TRINITY_DN10084_c0_g1_i17	1518	gi|118096010|ref|XP_413930.2| PREDICTED: integrin alpha-11 isoform X8	429	3.28e-292	995.936	GO:0007229 integrin-mediated signaling pathway | GO:0007155 cell adhesion | GO:0006929 substrate-dependent cell migration	GO:0008305 integrin complex	GO:0046872 metal ion binding	-	pfam00092 VWA | pfam13519 VWA_2	9031|Gallus gallus	Gallus	Phasianidae	Galliformes	Aves	Chordata	Metazoa	Eukaryota	TRINITY_DN10084_c0_g1	TRINITY_DN10084_c0_g1_i17	ITA11_HUMAN^ITA11_HUMAN^Q:1-1287,H:1-426^89.744%ID^E:0^RecName: Full=Integrin alpha-11;^Eukaryota; Metazoa; Chordata; Craniata; Vertebrata; Euteleostomi; Mammalia; Eutheria; Euarchontoglires; Primates; Haplorrhini; Catarrhini; Hominidae; Homo	TRINITY_DN10084_c0_g1_i17.p1	148-1665[+]	ITA11_HUMAN^ITA11_HUMAN^Q:1-429,H:1-426^89.744%ID^E:0^RecName: Full=Integrin alpha-11;^Eukaryota; Metazoa; Chordata; Craniata; Vertebrata; Euteleostomi; Mammalia; Eutheria; Euarchontoglires; Primates; Haplorrhini; Catarrhini; Hominidae; Homo	ENOG410YTFZ^Integrin alpha 11	KEGG:hsa:22801`KO:K06587	GO:0005925^cellular_component^focal adhesion`GO:0034681^cellular_component^integrin alpha11-beta1 complex`GO:0008305^cellular_component^integrin complex`GO:0016020^cellular_component^membrane`GO:0005886^cellular_component^plasma membrane`GO:0005518^molecular_function^collagen binding`GO:0098639^molecular_function^collagen binding involved in cell-matrix adhesion`GO:0038064^molecular_function^coll…	GO:0005925^cellular_component^focal adhesion`GO:0034681^cellular_component^integrin alpha11-beta1 complex`GO:0008305^cellular_component^integrin complex`GO:0016020^cellular_component^membrane`GO:0005886^cellular_component^plasma membrane`GO:0005518^molecular_function^collagen binding`GO:0098639^molecular_function^collagen binding involved in cell-matrix adhesion`GO:0038064^molecular_function^coll…
TRINITY_DN10084_c0_g1_i8	723	gi|118096010|ref|XP_413930.2| PREDICTED: integrin alpha-11 isoform X8	160	1.46e-106	378.966	GO:0007229 integrin-mediated signaling pathway | GO:0007155 cell adhesion | GO:0006929 substrate-dependent cell migration	GO:0008305 integrin complex	GO:0046872 metal ion binding	-	-	9031|Gallus gallus	Gallus	Phasianidae	Galliformes	Aves	Chordata	Metazoa	Eukaryota	TRINITY_DN10084_c0_g1	TRINITY_DN10084_c0_g1_i8	ITA11_HUMAN^ITA11_HUMAN^Q:148-627,H:1-157^81.875%ID^E:9.78e-88^RecName: Full=Integrin alpha-11;^Eukaryota; Metazoa; Chordata; Craniata; Vertebrata; Euteleostomi; Mammalia; Eutheria; Euarchontoglires; Primates; Haplorrhini; Catarrhini; Hominidae; Homo	TRINITY_DN10084_c0_g1_i8.p1	1-723[+]	ITA11_HUMAN^ITA11_HUMAN^Q:50-209,H:1-157^81.875%ID^E:1.15e-87^RecName: Full=Integrin alpha-11;^Eukaryota; Metazoa; Chordata; Craniata; Vertebrata; Euteleostomi; Mammalia; Eutheria; Euarchontoglires; Primates; Haplorrhini; Catarrhini; Hominidae; Homo	ENOG410YTFZ^Integrin alpha 11	KEGG:hsa:22801`KO:K06587	GO:0005925^cellular_component^focal adhesion`GO:0034681^cellular_component^integrin alpha11-beta1 complex`GO:0008305^cellular_component^integrin complex`GO:0016020^cellular_component^membrane`GO:0005886^cellular_component^plasma membrane`GO:0005518^molecular_function^collagen binding`GO:0098639^molecular_function^collagen binding involved in cell-matrix adhesion`GO:0038064^molecular_function^coll…	GO:0005925^cellular_component^focal adhesion`GO:0034681^cellular_component^integrin alpha11-beta1 complex`GO:0008305^cellular_component^integrin complex`GO:0016020^cellular_component^membrane`GO:0005886^cellular_component^plasma membrane`GO:0005518^molecular_function^collagen binding`GO:0098639^molecular_function^collagen binding involved in cell-matrix adhesion`GO:0038064^molecular_function^coll…
TRINITY_DN100846_c0_g2_i3	2169	gi|733905231|ref|XP_010715857.1| PREDICTED: leucine-rich repeat serine/threonine-protein kinase 1 isoform X2	722	0	1670.93	GO:0006468 protein phosphorylation | GO:0007264 small GTPase mediated signal transduction	GO:0005739 mitochondrion	GO:0004674 protein serine/threonine kinase activity | GO:0046872 metal ion binding | GO:0042802 identical protein binding | GO:0005524 ATP binding | GO:0005525 GTP binding	-	pfam00069 Pkinase | pfam07714 Pkinase_Tyr	9103|Meleagris gallopavo	Meleagris	Phasianidae	Galliformes	Aves	Chordata	Metazoa	Eukaryota	TRINITY_DN100846_c0_g2	TRINITY_DN100846_c0_g2_i3	LRRK1_HUMAN^LRRK1_HUMAN^Q:1-2166,H:1288-2015^77.06%ID^E:0^RecName: Full=Leucine-rich repeat serine/threonine-protein kinase 1;^Eukaryota; Metazoa; Chordata; Craniata; Vertebrata; Euteleostomi; Mammalia; Eutheria; Euarchontoglires; Primates; Haplorrhini; Catarrhini; Hominidae; Homo	TRINITY_DN100846_c0_g2_i3.p1	251-2419[+]	LRRK1_MOUSE^LRRK1_MOUSE^Q:1-722,H:1288-2014^76.479%ID^E:0^RecName: Full=Leucine-rich repeat serine/threonine-protein kinase 1;^Eukaryota; Metazoa; Chordata; Craniata; Vertebrata; Euteleostomi; Mammalia; Eutheria; Euarchontoglires; Glires; Rodentia; Myomorpha; Muroidea; Muridae; Murinae; Mus; Mus	COG1100^GTP-binding Protein`COG4886^leucine Rich Repeat	KEGG:mmu:233328`KO:K08843	GO:0005829^cellular_component^cytosol`GO:0005739^cellular_component^mitochondrion`GO:0005524^molecular_function^ATP binding`GO:0005525^molecular_function^GTP binding`GO:0042802^molecular_function^identical protein binding`GO:0046872^molecular_function^metal ion binding`GO:0004674^molecular_function^protein serine/threonine kinase activity`GO:0045453^biological_process^bone resorption`GO:0050732^b…	GO:0005829^cellular_component^cytosol`GO:0005739^cellular_component^mitochondrion`GO:0005524^molecular_function^ATP binding`GO:0005525^molecular_function^GTP binding`GO:0042802^molecular_function^identical protein binding`GO:0046872^molecular_function^metal ion binding`GO:0004674^molecular_function^protein serine/threonine kinase activity`GO:0045453^biological_process^bone resorption`GO:0050732^b…
TRINITY_DN100846_c0_g2_i6	762	gi|513201879|ref|XP_003641870.2| PREDICTED: leucine-rich repeat serine/threonine-protein kinase 1	240	7.17e-160	556.129	GO:0006468 protein phosphorylation | GO:0007264 small GTPase mediated signal transduction	GO:0005739 mitochondrion	GO:0004674 protein serine/threonine kinase activity | GO:0046872 metal ion binding | GO:0042802 identical protein binding | GO:0005524 ATP binding | GO:0005525 GTP binding	-	pfam00069 Pkinase | pfam07714 Pkinase_Tyr	9031|Gallus gallus	Gallus	Phasianidae	Galliformes	Aves	Chordata	Metazoa	Eukaryota	TRINITY_DN100846_c0_g2	TRINITY_DN100846_c0_g2_i6	LRRK1_MOUSE^LRRK1_MOUSE^Q:4-720,H:1206-1444^87.029%ID^E:4.13e-141^RecName: Full=Leucine-rich repeat serine/threonine-protein kinase 1;^Eukaryota; Metazoa; Chordata; Craniata; Vertebrata; Euteleostomi; Mammalia; Eutheria; Euarchontoglires; Glires; Rodentia; Myomorpha; Muroidea; Muridae; Murinae; Mus; Mus	TRINITY_DN100846_c0_g2_i6.p1	2-763[+]	LRRK1_MOUSE^LRRK1_MOUSE^Q:2-243,H:1206-1447^86.364%ID^E:7.34e-142^RecName: Full=Leucine-rich repeat serine/threonine-protein kinase 1;^Eukaryota; Metazoa; Chordata; Craniata; Vertebrata; Euteleostomi; Mammalia; Eutheria; Euarchontoglires; Glires; Rodentia; Myomorpha; Muroidea; Muridae; Murinae; Mus; Mus	COG1100^GTP-binding Protein`COG4886^leucine Rich Repeat	KEGG:mmu:233328`KO:K08843	GO:0005829^cellular_component^cytosol`GO:0005739^cellular_component^mitochondrion`GO:0005524^molecular_function^ATP binding`GO:0005525^molecular_function^GTP binding`GO:0042802^molecular_function^identical protein binding`GO:0046872^molecular_function^metal ion binding`GO:0004674^molecular_function^protein serine/threonine kinase activity`GO:0045453^biological_process^bone resorption`GO:0050732^b…	GO:0005829^cellular_component^cytosol`GO:0005739^cellular_component^mitochondrion`GO:0005524^molecular_function^ATP binding`GO:0005525^molecular_function^GTP binding`GO:0042802^molecular_function^identical protein binding`GO:0046872^molecular_function^metal ion binding`GO:0004674^molecular_function^protein serine/threonine kinase activity`GO:0045453^biological_process^bone resorption`GO:0050732^b…
TRINITY_DN10086_c0_g2_i8	2265	gi|767806572|ref|NP_001292367.1| exostosin-2	718	0	1686.87	GO:0006024 glycosaminoglycan biosynthetic process | GO:0001503 ossification | GO:0015014 heparan sulfate proteoglycan biosynthetic process, polysaccharide chain biosynthetic process | GO:0030154 cell differentiation | GO:0006486 protein glycosylation | GO:0007165 signal transduction | GO:0001707 mesoderm formation	GO:0016021 integral to membrane | GO:0000139 Golgi membrane | GO:0070062 extracellular vesicular exosome | GO:0031227 intrinsic to endoplasmic reticulum membrane	GO:0046982 protein heterodimerization activity | GO:0042803 protein homodimerization activity | GO:0050508 glucuronosyl-N-acetylglucosaminyl-proteoglycan 4-alpha-N-acetylglucosaminyltransferase activity | GO:0042328 heparan sulfate N-acetylglucosaminyltransferase activity | GO:0050509 N-acetylglucosaminyl-proteoglycan 4-beta-glucuronosyltransferase activity	2.4.1.224 | 2.4.1.225	pfam09258 Glyco_transf_64 | pfam03016 Exostosin	9031|Gallus gallus	Gallus	Phasianidae	Galliformes	Aves	Chordata	Metazoa	Eukaryota	TRINITY_DN10086_c0_g2	TRINITY_DN10086_c0_g2_i8	EXT2_HUMAN^EXT2_HUMAN^Q:109-2262,H:1-718^93.872%ID^E:0^RecName: Full=Exostosin-2;^Eukaryota; Metazoa; Chordata; Craniata; Vertebrata; Euteleostomi; Mammalia; Eutheria; Euarchontoglires; Primates; Haplorrhini; Catarrhini; Hominidae; Homo	TRINITY_DN10086_c0_g2_i8.p1	3-2267[+]	EXT2_HUMAN^EXT2_HUMAN^Q:37-754,H:1-718^93.872%ID^E:0^RecName: Full=Exostosin-2;^Eukaryota; Metazoa; Chordata; Craniata; Vertebrata; Euteleostomi; Mammalia; Eutheria; Euarchontoglires; Primates; Haplorrhini; Catarrhini; Hominidae; Homo	ENOG410XTFH^Exostosin	KEGG:hsa:2132`KO:K02367	GO:0005783^cellular_component^endoplasmic reticulum`GO:0005789^cellular_component^endoplasmic reticulum membrane`GO:0070062^cellular_component^extracellular exosome`GO:0005794^cellular_component^Golgi apparatus`GO:0000139^cellular_component^Golgi membrane`GO:0016021^cellular_component^integral component of membrane`GO:0016020^cellular_component^membrane`GO:0043541^cellular_component^UDP-N-acetylg…	GO:0005783^cellular_component^endoplasmic reticulum`GO:0005789^cellular_component^endoplasmic reticulum membrane`GO:0070062^cellular_component^extracellular exosome`GO:0005794^cellular_component^Golgi apparatus`GO:0000139^cellular_component^Golgi membrane`GO:0016021^cellular_component^integral component of membrane`GO:0016020^cellular_component^membrane`GO:0043541^cellular_component^UDP-N-acetylg…
TRINITY_DN10087_c0_g1_i4	1845	gi|944361604|ref|XP_014382131.1| PREDICTED: neuroligin-2	597	0	1259.91	GO:0001966 thigmotaxis | GO:0051968 positive regulation of synaptic transmission, glutamatergic | GO:0007158 neuron cell-cell adhesion | GO:0002087 regulation of respiratory gaseous exchange by neurological system process | GO:0097115 neurexin clustering | GO:0007630 jump response | GO:0007157 heterophilic cell-cell adhesion | GO:0035176 social behavior | GO:0035641 locomotory exploration behavio…	GO:0005887 integral to plasma membrane | GO:0060077 inhibitory synapse | GO:0042734 presynaptic membrane | GO:0045211 postsynaptic membrane | GO:0009897 external side of plasma membrane | GO:0030054 cell junction	GO:0050839 cell adhesion molecule binding | GO:0008484 sulfuric ester hydrolase activity | GO:0042043 neurexin family protein binding | GO:0004872 receptor activity	-	pfam00135 COesterase	38654|Alligator sinensis	Alligator	Alligatoridae	Crocodylia	-	Chordata	Metazoa	Eukaryota	TRINITY_DN10087_c0_g1	TRINITY_DN10087_c0_g1_i4	NLGN2_HUMAN^NLGN2_HUMAN^Q:82-1842,H:40-623^85.52%ID^E:0^RecName: Full=Neuroligin-2;^Eukaryota; Metazoa; Chordata; Craniata; Vertebrata; Euteleostomi; Mammalia; Eutheria; Euarchontoglires; Primates; Haplorrhini; Catarrhini; Hominidae; Homo	TRINITY_DN10087_c0_g1_i4.p1	1-1845[+]	NLGN2_HUMAN^NLGN2_HUMAN^Q:26-614,H:38-623^85.569%ID^E:0^RecName: Full=Neuroligin-2;^Eukaryota; Metazoa; Chordata; Craniata; Vertebrata; Euteleostomi; Mammalia; Eutheria; Euarchontoglires; Primates; Haplorrhini; Catarrhini; Hominidae; Homo	COG2272^Carboxylesterase	KEGG:hsa:57555`KO:K07378	GO:0030054^cellular_component^cell junction`GO:0042995^cellular_component^cell projection`GO:0009986^cellular_component^cell surface`GO:0098691^cellular_component^dopaminergic synapse`GO:0098690^cellular_component^glycinergic synapse`GO:0060077^cellular_component^inhibitory synapse`GO:0005887^cellular_component^integral component of plasma membrane`GO:0099055^cellular_component^integral component…	GO:0030054^cellular_component^cell junction`GO:0042995^cellular_component^cell projection`GO:0009986^cellular_component^cell surface`GO:0098691^cellular_component^dopaminergic synapse`GO:0098690^cellular_component^glycinergic synapse`GO:0060077^cellular_component^inhibitory synapse`GO:0005887^cellular_component^integral component of plasma membrane`GO:0099055^cellular_component^integral component…
TRINITY_DN10088_c1_g1_i11	780	gi|733906373|ref|XP_010716295.1| PREDICTED: LOW QUALITY PROTEIN: ubiquitin carboxyl-terminal hydrolase CYLD	194	5.14e-136	476.849	GO:0007346 regulation of mitotic cell cycle | GO:0002181 cytoplasmic translation | GO:0032088 negative regulation of NF-kappaB transcription factor activity | GO:0070536 protein K63-linked deubiquitination | GO:0090090 negative regulation of canonical Wnt receptor signaling pathway | GO:0045581 negative regulation of T cell differentiation | GO:2001242 regulation of intrinsic apoptotic signaling …	GO:0030496 midbody | GO:0005829 cytosol | GO:0005881 cytoplasmic microtubule | GO:0031234 extrinsic to internal side of plasma membrane | GO:0048471 perinuclear region of cytoplasm	GO:0003735 structural constituent of ribosome | GO:0070064 proline-rich region binding | GO:0008270 zinc ion binding | GO:0019901 protein kinase binding	-	-	9103|Meleagris gallopavo	Meleagris	Phasianidae	Galliformes	Aves	Chordata	Metazoa	Eukaryota	TRINITY_DN10088_c1_g1	TRINITY_DN10088_c1_g1_i11	CYLD_HUMAN^CYLD_HUMAN^Q:91-675,H:702-896^92.308%ID^E:1.31e-130^RecName: Full=Ubiquitin carboxyl-terminal hydrolase CYLD;^Eukaryota; Metazoa; Chordata; Craniata; Vertebrata; Euteleostomi; Mammalia; Eutheria; Euarchontoglires; Primates; Haplorrhini; Catarrhini; Hominidae; Homo	TRINITY_DN10088_c1_g1_i11.p1	2-781[+]	CYLD_HUMAN^CYLD_HUMAN^Q:31-225,H:702-896^92.308%ID^E:7.55e-131^RecName: Full=Ubiquitin carboxyl-terminal hydrolase CYLD;^Eukaryota; Metazoa; Chordata; Craniata; Vertebrata; Euteleostomi; Mammalia; Eutheria; Euarchontoglires; Primates; Haplorrhini; Catarrhini; Hominidae; Homo	ENOG410XP6I^cylindromatosis (turban tumor syndrome)	KEGG:hsa:1540`KO:K08601	GO:0005813^cellular_component^centrosome`GO:0036064^cellular_component^ciliary basal body`GO:0097542^cellular_component^ciliary tip`GO:0005829^cellular_component^cytosol`GO:0031234^cellular_component^extrinsic component of cytoplasmic side of plasma membrane`GO:0005874^cellular_component^microtubule`GO:0048471^cellular_component^perinuclear region of cytoplasm`GO:0005819^cellular_component^spindl…	GO:0005813^cellular_component^centrosome`GO:0036064^cellular_component^ciliary basal body`GO:0097542^cellular_component^ciliary tip`GO:0005829^cellular_component^cytosol`GO:0031234^cellular_component^extrinsic component of cytoplasmic side of plasma membrane`GO:0005874^cellular_component^microtubule`GO:0048471^cellular_component^perinuclear region of cytoplasm`GO:0005819^cellular_component^spindl…
TRINITY_DN10088_c1_g1_i12	1080	gi|733906373|ref|XP_010716295.1| PREDICTED: LOW QUALITY PROTEIN: ubiquitin carboxyl-terminal hydrolase CYLD	359	3.66e-251	859.521	GO:0007346 regulation of mitotic cell cycle | GO:0002181 cytoplasmic translation | GO:0032088 negative regulation of NF-kappaB transcription factor activity | GO:0070536 protein K63-linked deubiquitination | GO:0090090 negative regulation of canonical Wnt receptor signaling pathway | GO:0045581 negative regulation of T cell differentiation | GO:2001242 regulation of intrinsic apoptotic signaling …	GO:0030496 midbody | GO:0005829 cytosol | GO:0005881 cytoplasmic microtubule | GO:0031234 extrinsic to internal side of plasma membrane | GO:0048471 perinuclear region of cytoplasm	GO:0003735 structural constituent of ribosome | GO:0070064 proline-rich region binding | GO:0008270 zinc ion binding | GO:0019901 protein kinase binding	-	-	9103|Meleagris gallopavo	Meleagris	Phasianidae	Galliformes	Aves	Chordata	Metazoa	Eukaryota	TRINITY_DN10088_c1_g1	TRINITY_DN10088_c1_g1_i12	CYLD_PONAB^CYLD_PONAB^Q:1-1077,H:598-956^94.986%ID^E:0^RecName: Full=Ubiquitin carboxyl-terminal hydrolase CYLD;^Eukaryota; Metazoa; Chordata; Craniata; Vertebrata; Euteleostomi; Mammalia; Eutheria; Euarchontoglires; Primates; Haplorrhini; Catarrhini; Hominidae; Pongo	TRINITY_DN10088_c1_g1_i12.p1	3-1082[+]	CYLD_PONAB^CYLD_PONAB^Q:1-359,H:598-956^94.986%ID^E:0^RecName: Full=Ubiquitin carboxyl-terminal hydrolase CYLD;^Eukaryota; Metazoa; Chordata; Craniata; Vertebrata; Euteleostomi; Mammalia; Eutheria; Euarchontoglires; Primates; Haplorrhini; Catarrhini; Hominidae; Pongo	ENOG410XP6I^cylindromatosis (turban tumor syndrome)	KEGG:pon:100171734`KO:K08601	GO:0005813^cellular_component^centrosome`GO:0036064^cellular_component^ciliary basal body`GO:0097542^cellular_component^ciliary tip`GO:0005829^cellular_component^cytosol`GO:0005874^cellular_component^microtubule`GO:0048471^cellular_component^perinuclear region of cytoplasm`GO:0005886^cellular_component^plasma membrane`GO:0005819^cellular_component^spindle`GO:0061578^molecular_function^Lys63-speci…	GO:0005813^cellular_component^centrosome`GO:0036064^cellular_component^ciliary basal body`GO:0097542^cellular_component^ciliary tip`GO:0005829^cellular_component^cytosol`GO:0005874^cellular_component^microtubule`GO:0048471^cellular_component^perinuclear region of cytoplasm`GO:0005886^cellular_component^plasma membrane`GO:0005819^cellular_component^spindle`GO:0061578^molecular_function^Lys63-speci…
TRINITY_DN10088_c1_g1_i2	1002	gi|733906373|ref|XP_010716295.1| PREDICTED: LOW QUALITY PROTEIN: ubiquitin carboxyl-terminal hydrolase CYLD	299	1.02e-207	715.133	GO:0007346 regulation of mitotic cell cycle | GO:0002181 cytoplasmic translation | GO:0032088 negative regulation of NF-kappaB transcription factor activity | GO:0070536 protein K63-linked deubiquitination | GO:0090090 negative regulation of canonical Wnt receptor signaling pathway | GO:0045581 negative regulation of T cell differentiation | GO:2001242 regulation of intrinsic apoptotic signaling …	GO:0030496 midbody | GO:0005829 cytosol | GO:0005881 cytoplasmic microtubule | GO:0031234 extrinsic to internal side of plasma membrane | GO:0048471 perinuclear region of cytoplasm	GO:0003735 structural constituent of ribosome | GO:0070064 proline-rich region binding | GO:0008270 zinc ion binding | GO:0019901 protein kinase binding	-	-	9103|Meleagris gallopavo	Meleagris	Phasianidae	Galliformes	Aves	Chordata	Metazoa	Eukaryota	TRINITY_DN10088_c1_g1	TRINITY_DN10088_c1_g1_i2	CYLD_HUMAN^CYLD_HUMAN^Q:1-897,H:598-896^94.983%ID^E:0^RecName: Full=Ubiquitin carboxyl-terminal hydrolase CYLD;^Eukaryota; Metazoa; Chordata; Craniata; Vertebrata; Euteleostomi; Mammalia; Eutheria; Euarchontoglires; Primates; Haplorrhini; Catarrhini; Hominidae; Homo	TRINITY_DN10088_c1_g1_i2.p1	3-1004[+]	CYLD_HUMAN^CYLD_HUMAN^Q:1-299,H:598-896^94.983%ID^E:0^RecName: Full=Ubiquitin carboxyl-terminal hydrolase CYLD;^Eukaryota; Metazoa; Chordata; Craniata; Vertebrata; Euteleostomi; Mammalia; Eutheria; Euarchontoglires; Primates; Haplorrhini; Catarrhini; Hominidae; Homo	ENOG410XP6I^cylindromatosis (turban tumor syndrome)	KEGG:hsa:1540`KO:K08601	GO:0005813^cellular_component^centrosome`GO:0036064^cellular_component^ciliary basal body`GO:0097542^cellular_component^ciliary tip`GO:0005829^cellular_component^cytosol`GO:0031234^cellular_component^extrinsic component of cytoplasmic side of plasma membrane`GO:0005874^cellular_component^microtubule`GO:0048471^cellular_component^perinuclear region of cytoplasm`GO:0005819^cellular_component^spindl…	GO:0005813^cellular_component^centrosome`GO:0036064^cellular_component^ciliary basal body`GO:0097542^cellular_component^ciliary tip`GO:0005829^cellular_component^cytosol`GO:0031234^cellular_component^extrinsic component of cytoplasmic side of plasma membrane`GO:0005874^cellular_component^microtubule`GO:0048471^cellular_component^perinuclear region of cytoplasm`GO:0005819^cellular_component^spindl…
TRINITY_DN10089_c0_g1_i2	651	gi|118098735|ref|XP_415263.2| PREDICTED: protein unc-119 homolog B	216	2.06e-144	504.752	GO:0060271 cilium morphogenesis | GO:0007399 nervous system development | GO:0070121 Kupffer's vesicle development | GO:0007601 visual perception | GO:0042953 lipoprotein transport	GO:0035869 ciliary transition zone	GO:0008289 lipid binding | GO:0005515 protein binding	-	pfam05351 GMP_PDE_delta	9031|Gallus gallus	Gallus	Phasianidae	Galliformes	Aves	Chordata	Metazoa	Eukaryota	TRINITY_DN10089_c0_g1	TRINITY_DN10089_c0_g1_i2	U119B_HUMAN^U119B_HUMAN^Q:1-648,H:34-251^79.817%ID^E:1.46e-118^RecName: Full=Protein unc-119 homolog B;^Eukaryota; Metazoa; Chordata; Craniata; Vertebrata; Euteleostomi; Mammalia; Eutheria; Euarchontoglires; Primates; Haplorrhini; Catarrhini; Hominidae; Homo	TRINITY_DN10089_c0_g1_i2.p1	3-653[+]	U119B_MOUSE^U119B_MOUSE^Q:1-216,H:34-251^77.982%ID^E:3.36e-125^RecName: Full=Protein unc-119 homolog B;^Eukaryota; Metazoa; Chordata; Craniata; Vertebrata; Euteleostomi; Mammalia; Eutheria; Euarchontoglires; Glires; Rodentia; Myomorpha; Muroidea; Muridae; Murinae; Mus; Mus	ENOG410YJ3E^unc-119 homolog	KEGG:mmu:106840`KO:K23539	GO:0035869^cellular_component^ciliary transition zone`GO:0005929^cellular_component^cilium`GO:0005829^cellular_component^cytosol`GO:0008289^molecular_function^lipid binding`GO:0060271^biological_process^cilium assembly`GO:0042953^biological_process^lipoprotein transport`GO:0007399^biological_process^nervous system development	GO:0035869^cellular_component^ciliary transition zone`GO:0005929^cellular_component^cilium`GO:0008289^molecular_function^lipid binding`GO:0060271^biological_process^cilium assembly`GO:0042953^biological_process^lipoprotein transport`GO:0007399^biological_process^nervous system development
TRINITY_DN10089_c0_g1_i4	597	gi|118098735|ref|XP_415263.2| PREDICTED: protein unc-119 homolog B	84	6.95e-48	194.717	GO:0060271 cilium morphogenesis | GO:0007399 nervous system development | GO:0070121 Kupffer's vesicle development | GO:0007601 visual perception | GO:0042953 lipoprotein transport	GO:0035869 ciliary transition zone	GO:0008289 lipid binding | GO:0005515 protein binding	-	-	9031|Gallus gallus	Gallus	Phasianidae	Galliformes	Aves	Chordata	Metazoa	Eukaryota	TRINITY_DN10089_c0_g1	TRINITY_DN10089_c0_g1_i4	U119B_HUMAN^U119B_HUMAN^Q:597-355,H:34-116^71.084%ID^E:5.07e-31^RecName: Full=Protein unc-119 homolog B;^Eukaryota; Metazoa; Chordata; Craniata; Vertebrata; Euteleostomi; Mammalia; Eutheria; Euarchontoglires; Primates; Haplorrhini; Catarrhini; Hominidae; Homo	TRINITY_DN10089_c0_g1_i4.p1	3-599[-]	.	ENOG410YJ3E^unc-119 homolog	KEGG:hsa:84747`KO:K23539	GO:0035869^cellular_component^ciliary transition zone`GO:0005929^cellular_component^cilium`GO:0005829^cellular_component^cytosol`GO:0008289^molecular_function^lipid binding`GO:0060271^biological_process^cilium assembly`GO:0042953^biological_process^lipoprotein transport`GO:0007399^biological_process^nervous system development	.
TRINITY_DN10089_c0_g2_i10	651	gi|118098735|ref|XP_415263.2| PREDICTED: protein unc-119 homolog B	215	3.25e-139	487.479	GO:0060271 cilium morphogenesis | GO:0007399 nervous system development | GO:0070121 Kupffer's vesicle development | GO:0007601 visual perception | GO:0042953 lipoprotein transport	GO:0005813 centrosome | GO:0035869 ciliary transition zone	GO:0008289 lipid binding | GO:0005515 protein binding	-	pfam05351 GMP_PDE_delta	9031|Gallus gallus	Gallus	Phasianidae	Galliformes	Aves	Chordata	Metazoa	Eukaryota	TRINITY_DN10089_c0_g2	TRINITY_DN10089_c0_g2_i10	U119B_HUMAN^U119B_HUMAN^Q:1-645,H:34-250^76.959%ID^E:1.42e-112^RecName: Full=Protein unc-119 homolog B;^Eukaryota; Metazoa; Chordata; Craniata; Vertebrata; Euteleostomi; Mammalia; Eutheria; Euarchontoglires; Primates; Haplorrhini; Catarrhini; Hominidae; Homo	TRINITY_DN10089_c0_g2_i10.p1	3-653[+]	U119B_MOUSE^U119B_MOUSE^Q:1-215,H:34-250^76.037%ID^E:1.12e-119^RecName: Full=Protein unc-119 homolog B;^Eukaryota; Metazoa; Chordata; Craniata; Vertebrata; Euteleostomi; Mammalia; Eutheria; Euarchontoglires; Glires; Rodentia; Myomorpha; Muroidea; Muridae; Murinae; Mus; Mus	ENOG410YJ3E^unc-119 homolog	KEGG:mmu:106840`KO:K23539	GO:0035869^cellular_component^ciliary transition zone`GO:0005929^cellular_component^cilium`GO:0005829^cellular_component^cytosol`GO:0008289^molecular_function^lipid binding`GO:0060271^biological_process^cilium assembly`GO:0042953^biological_process^lipoprotein transport`GO:0007399^biological_process^nervous system development	GO:0035869^cellular_component^ciliary transition zone`GO:0005929^cellular_component^cilium`GO:0008289^molecular_function^lipid binding`GO:0060271^biological_process^cilium assembly`GO:0042953^biological_process^lipoprotein transport`GO:0007399^biological_process^nervous system development
TRINITY_DN10089_c0_g2_i4	627	gi|733916051|ref|XP_010720177.1| PREDICTED: protein unc-119 homolog A	208	5.16e-140	490.136	GO:0060271 cilium morphogenesis | GO:0070121 Kupffer's vesicle development | GO:0007601 visual perception | GO:0042953 lipoprotein transport	GO:0005813 centrosome | GO:0035869 ciliary transition zone	GO:0008289 lipid binding	-	pfam05351 GMP_PDE_delta	9103|Meleagris gallopavo	Meleagris	Phasianidae	Galliformes	Aves	Chordata	Metazoa	Eukaryota	TRINITY_DN10089_c0_g2	TRINITY_DN10089_c0_g2_i4	U119A_CANLF^U119A_CANLF^Q:64-624,H:54-240^83.957%ID^E:3.92e-117^RecName: Full=Protein unc-119 homolog A;^Eukaryota; Metazoa; Chordata; Craniata; Vertebrata; Euteleostomi; Mammalia; Eutheria; Laurasiatheria; Carnivora; Caniformia; Canidae; Canis	TRINITY_DN10089_c0_g2_i4.p1	1-627[+]	U119A_CANLF^U119A_CANLF^Q:22-208,H:54-240^83.957%ID^E:1.66e-117^RecName: Full=Protein unc-119 homolog A;^Eukaryota; Metazoa; Chordata; Craniata; Vertebrata; Euteleostomi; Mammalia; Eutheria; Laurasiatheria; Carnivora; Caniformia; Canidae; Canis	ENOG410YJ3E^unc-119 homolog	.	GO:0005813^cellular_component^centrosome`GO:0005929^cellular_component^cilium`GO:0005737^cellular_component^cytoplasm`GO:0045171^cellular_component^intercellular bridge`GO:0051233^cellular_component^spindle midzone`GO:0000922^cellular_component^spindle pole`GO:0008289^molecular_function^lipid binding`GO:0006897^biological_process^endocytosis`GO:0042953^biological_process^lipoprotein transport`GO:…	GO:0005813^cellular_component^centrosome`GO:0005929^cellular_component^cilium`GO:0005737^cellular_component^cytoplasm`GO:0045171^cellular_component^intercellular bridge`GO:0051233^cellular_component^spindle midzone`GO:0000922^cellular_component^spindle pole`GO:0008289^molecular_function^lipid binding`GO:0006897^biological_process^endocytosis`GO:0042953^biological_process^lipoprotein transport`GO:…
TRINITY_DN1009_c0_g1_i3	861	gi|733887442|ref|XP_003206131.2| PREDICTED: ARL14 effector protein	286	2.54e-195	673.943	-	GO:0005737 cytoplasm	GO:0005515 protein binding	-	-	9103|Meleagris gallopavo	Meleagris	Phasianidae	Galliformes	Aves	Chordata	Metazoa	Eukaryota	TRINITY_DN1009_c0_g1	TRINITY_DN1009_c0_g1_i3	AL14E_BOVIN^AL14E_BOVIN^Q:1-780,H:2-260^82.308%ID^E:2.28e-135^RecName: Full=ARL14 effector protein;^Eukaryota; Metazoa; Chordata; Craniata; Vertebrata; Euteleostomi; Mammalia; Eutheria; Laurasiatheria; Artiodactyla; Ruminantia; Pecora; Bovidae; Bovinae; Bos	TRINITY_DN1009_c0_g1_i3.p1	1629-2489[+]	AL14E_BOVIN^AL14E_BOVIN^Q:1-260,H:2-260^82.308%ID^E:1.12e-164^RecName: Full=ARL14 effector protein;^Eukaryota; Metazoa; Chordata; Craniata; Vertebrata; Euteleostomi; Mammalia; Eutheria; Laurasiatheria; Artiodactyla; Ruminantia; Pecora; Bovidae; Bovinae; Bos	ENOG4111QTN^ADP-ribosylation factor-like 14 effector protein	KEGG:bta:523894	GO:0005829^cellular_component^cytosol`GO:0005925^cellular_component^focal adhesion`GO:0043231^cellular_component^intracellular membrane-bounded organelle`GO:0005730^cellular_component^nucleolus`GO:0005654^cellular_component^nucleoplasm`GO:0005886^cellular_component^plasma membrane	GO:0005829^cellular_component^cytosol`GO:0005925^cellular_component^focal adhesion`GO:0043231^cellular_component^intracellular membrane-bounded organelle`GO:0005730^cellular_component^nucleolus`GO:0005654^cellular_component^nucleoplasm`GO:0005886^cellular_component^plasma membrane
TRINITY_DN10090_c0_g2_i1	600	gi|733871441|ref|XP_010715932.1| PREDICTED: chloride channel protein 1-like	199	2.76e-128	451.16	GO:0044070 regulation of anion transport | GO:0019227 neuronal action potential propagation | GO:0006821 chloride transport | GO:0034220 ion transmembrane transport	GO:0016021 integral to membrane | GO:0015629 actin cytoskeleton | GO:0042383 sarcolemma	GO:0005247 voltage-gated chloride channel activity | GO:0030554 adenyl nucleotide binding	-	-	9103|Meleagris gallopavo	Meleagris	Phasianidae	Galliformes	Aves	Chordata	Metazoa	Eukaryota	TRINITY_DN10090_c0_g2	TRINITY_DN10090_c0_g2_i1	CLCN1_MOUSE^CLCN1_MOUSE^Q:1-561,H:803-984^49.746%ID^E:1.72e-45^RecName: Full=Chloride channel protein 1;^Eukaryota; Metazoa; Chordata; Craniata; Vertebrata; Euteleostomi; Mammalia; Eutheria; Euarchontoglires; Glires; Rodentia; Myomorpha; Muroidea; Muridae; Murinae; Mus; Mus	TRINITY_DN10090_c0_g2_i1.p1	42-641[+]	CLCN1_MOUSE^CLCN1_MOUSE^Q:1-197,H:803-993^50.242%ID^E:3.13e-48^RecName: Full=Chloride channel protein 1;^Eukaryota; Metazoa; Chordata; Craniata; Vertebrata; Euteleostomi; Mammalia; Eutheria; Euarchontoglires; Glires; Rodentia; Myomorpha; Muroidea; Muridae; Murinae; Mus; Mus	COG0038^chloride channel	KEGG:mmu:12723`KO:K05010	GO:0034707^cellular_component^chloride channel complex`GO:0005887^cellular_component^integral component of plasma membrane`GO:0042383^cellular_component^sarcolemma`GO:0042803^molecular_function^protein homodimerization activity`GO:0005247^molecular_function^voltage-gated chloride channel activity`GO:1902476^biological_process^chloride transmembrane transport`GO:0006821^biological_process^chloride…	GO:0034707^cellular_component^chloride channel complex`GO:0005887^cellular_component^integral component of plasma membrane`GO:0042383^cellular_component^sarcolemma`GO:0042803^molecular_function^protein homodimerization activity`GO:0005247^molecular_function^voltage-gated chloride channel activity`GO:1902476^biological_process^chloride transmembrane transport`GO:0006821^biological_process^chloride…
TRINITY_DN10091_c0_g1_i2	930	gi|742799269|ref|NP_989884.2| secreted frizzled-related protein 1 precursor	307	8.85e-215	738.607	GO:0008584 male gonad development | GO:0071504 cellular response to heparin | GO:0009267 cellular response to starvation | GO:0008585 female gonad development | GO:0060766 negative regulation of androgen receptor signaling pathway | GO:0060218 hemopoietic stem cell differentiation | GO:0035019 somatic stem cell maintenance | GO:0032855 positive regulation of Rac GTPase activity | GO:0001657 urete…	GO:0042995 cell projection | GO:0009986 cell surface | GO:0005886 plasma membrane | GO:0005578 proteinaceous extracellular matrix | GO:0005829 cytosol | GO:0005615 extracellular space | GO:0070062 extracellular vesicular exosome	GO:0030165 PDZ domain binding | GO:0004197 cysteine-type endopeptidase activity | GO:0042813 Wnt-activated receptor activity | GO:0042802 identical protein binding | GO:0005109 frizzled binding | GO:0008201 heparin binding | GO:0017147 Wnt-protein binding | GO:0008144 drug binding	-	pfam01392 Fz | pfam01759 NTR	9031|Gallus gallus	Gallus	Phasianidae	Galliformes	Aves	Chordata	Metazoa	Eukaryota	TRINITY_DN10091_c0_g1	TRINITY_DN10091_c0_g1_i2	SFRP1_CHICK^SFRP1_CHICK^Q:82-927,H:33-314^98.936%ID^E:0^RecName: Full=Secreted frizzled-related protein 1;^Eukaryota; Metazoa; Chordata; Craniata; Vertebrata; Euteleostomi; Archelosauria; Archosauria; Dinosauria; Saurischia; Theropoda; Coelurosauria; Aves; Neognathae; Galloanserae; Galliformes; Phasianidae; Phasianinae; Gallus	TRINITY_DN10091_c0_g1_i2.p1	3-932[+]	SFRP1_CHICK^SFRP1_CHICK^Q:25-309,H:30-314^98.596%ID^E:0^RecName: Full=Secreted frizzled-related protein 1;^Eukaryota; Metazoa; Chordata; Craniata; Vertebrata; Euteleostomi; Archelosauria; Archosauria; Dinosauria; Saurischia; Theropoda; Coelurosauria; Aves; Neognathae; Galloanserae; Galliformes; Phasianidae; Phasianinae; Gallus	ENOG410XRC8^frizzled family receptor	.	GO:0005615^cellular_component^extracellular space`GO:0016021^cellular_component^integral component of membrane`GO:0017147^molecular_function^Wnt-protein binding`GO:0060070^biological_process^canonical Wnt signaling pathway`GO:0030154^biological_process^cell differentiation`GO:0007275^biological_process^multicellular organism development`GO:0090090^biological_process^negative regulation of canonic…	GO:0005615^cellular_component^extracellular space`GO:0016021^cellular_component^integral component of membrane`GO:0017147^molecular_function^Wnt-protein binding`GO:0060070^biological_process^canonical Wnt signaling pathway`GO:0030154^biological_process^cell differentiation`GO:0007275^biological_process^multicellular organism development`GO:0090090^biological_process^negative regulation of canonic…
TRINITY_DN10092_c0_g1_i10	702	gi|513211024|ref|XP_415287.4| PREDICTED: phosphatidylinositol 4,5-bisphosphate 5-phosphatase A isoform X2	150	2.67e-98	351.506	GO:0046856 phosphatidylinositol dephosphorylation	-	-	-	-	9031|Gallus gallus	Gallus	Phasianidae	Galliformes	Aves	Chordata	Metazoa	Eukaryota	TRINITY_DN10092_c0_g1	TRINITY_DN10092_c0_g1_i10	PI5PA_HUMAN^PI5PA_HUMAN^Q:450-1,H:633-782^72.667%ID^E:3.3e-65^RecName: Full=Phosphatidylinositol 4,5-bisphosphate 5-phosphatase A;^Eukaryota; Metazoa; Chordata; Craniata; Vertebrata; Euteleostomi; Mammalia; Eutheria; Euarchontoglires; Primates; Haplorrhini; Catarrhini; Hominidae; Homo	TRINITY_DN10092_c0_g1_i10.p1	1-702[-]	.	COG5411^inositol	KEGG:hsa:27124`KO:K01106	GO:0005737^cellular_component^cytoplasm`GO:0005829^cellular_component^cytosol`GO:0043198^cellular_component^dendritic shaft`GO:0030426^cellular_component^growth cone`GO:0005886^cellular_component^plasma membrane`GO:0001726^cellular_component^ruffle`GO:0052659^molecular_function^inositol-1,3,4,5-tetrakisphosphate 5-phosphatase activity`GO:0052658^molecular_function^inositol-1,4,5-trisphosphate 5-p…	.
TRINITY_DN10092_c0_g1_i9	2286	gi|768398333|ref|XP_011595000.1| PREDICTED: phosphatidylinositol 4,5-bisphosphate 5-phosphatase A isoform X1	706	0	1468.52	GO:0010829 negative regulation of glucose transport | GO:0045719 negative regulation of glycogen biosynthetic process | GO:0090315 negative regulation of protein targeting to membrane | GO:0001701 in utero embryonic development | GO:0071364 cellular response to epidermal growth factor stimulus | GO:0046856 phosphatidylinositol dephosphorylation | GO:0010977 negative regulation of neuron projectio…	GO:0043198 dendritic shaft | GO:0005802 trans-Golgi network | GO:0030426 growth cone | GO:0005783 endoplasmic reticulum | GO:0005829 cytosol | GO:0019898 extrinsic to membrane | GO:0048471 perinuclear region of cytoplasm | GO:0005634 nucleus | GO:0032587 ruffle membrane	GO:0052659 inositol-1,3,4,5-tetrakisphosphate 5-phosphatase activity | GO:0034485 phosphatidylinositol-3,4,5-trisphosphate 5-phosphatase activity | GO:0017124 SH3 domain binding | GO:0052658 inositol-1,4,5-trisphosphate 5-phosphatase activity | GO:0005000 vasopressin receptor activity | GO:0004445 inositol-polyphosphate 5-phosphatase activity | GO:0016312 inositol bisphosphate phosphatase activity	3.1.3.56	pfam03372 Exo_endo_phos	8962|Aquila chrysaetos	Aquila	Accipitridae	Falconiformes	Aves	Chordata	Metazoa	Eukaryota	TRINITY_DN10092_c0_g1	TRINITY_DN10092_c0_g1_i9	PI5PA_RAT^PI5PA_RAT^Q:334-2151,H:394-969^67.105%ID^E:0^RecName: Full=Phosphatidylinositol 4,5-bisphosphate 5-phosphatase A;^Eukaryota; Metazoa; Chordata; Craniata; Vertebrata; Euteleostomi; Mammalia; Eutheria; Euarchontoglires; Glires; Rodentia; Myomorpha; Muroidea; Muridae; Murinae; Rattus	TRINITY_DN10092_c0_g1_i9.p1	1-2286[+]	PI5PA_RAT^PI5PA_RAT^Q:112-717,H:394-969^67.377%ID^E:0^RecName: Full=Phosphatidylinositol 4,5-bisphosphate 5-phosphatase A;^Eukaryota; Metazoa; Chordata; Craniata; Vertebrata; Euteleostomi; Mammalia; Eutheria; Euarchontoglires; Glires; Rodentia; Myomorpha; Muroidea; Muridae; Murinae; Rattus	COG5411^inositol	KEGG:rno:171088`KO:K01106	GO:0005737^cellular_component^cytoplasm`GO:0043198^cellular_component^dendritic shaft`GO:0030426^cellular_component^growth cone`GO:0005886^cellular_component^plasma membrane`GO:0001726^cellular_component^ruffle`GO:0052659^molecular_function^inositol-1,3,4,5-tetrakisphosphate 5-phosphatase activity`GO:0052658^molecular_function^inositol-1,4,5-trisphosphate 5-phosphatase activity`GO:0004445^molecul…	GO:0005737^cellular_component^cytoplasm`GO:0043198^cellular_component^dendritic shaft`GO:0030426^cellular_component^growth cone`GO:0005886^cellular_component^plasma membrane`GO:0001726^cellular_component^ruffle`GO:0052659^molecular_function^inositol-1,3,4,5-tetrakisphosphate 5-phosphatase activity`GO:0052658^molecular_function^inositol-1,4,5-trisphosphate 5-phosphatase activity`GO:0004445^molecul…
TRINITY_DN10092_c1_g1_i1	711	gi|83999156|emb|CAJ15791.1| interleukin 10 receptor 1	204	1.1e-128	452.489	-	-	-	-	pfam01108 Tissue_fac | pfam09294 Interfer-bind | pfam00041 fn3	9031|Gallus gallus	Gallus	Phasianidae	Galliformes	Aves	Chordata	Metazoa	Eukaryota	TRINITY_DN10092_c1_g1	TRINITY_DN10092_c1_g1_i1	I10R1_HUMAN^I10R1_HUMAN^Q:22-609,H:29-226^33.498%ID^E:1.31e-18^RecName: Full=Interleukin-10 receptor subunit alpha;^Eukaryota; Metazoa; Chordata; Craniata; Vertebrata; Euteleostomi; Mammalia; Eutheria; Euarchontoglires; Primates; Haplorrhini; Catarrhini; Hominidae; Homo	TRINITY_DN10092_c1_g1_i1.p1	1-711[+]	I10R1_HUMAN^I10R1_HUMAN^Q:8-203,H:29-226^33.498%ID^E:1.18e-18^RecName: Full=Interleukin-10 receptor subunit alpha;^Eukaryota; Metazoa; Chordata; Craniata; Vertebrata; Euteleostomi; Mammalia; Eutheria; Euarchontoglires; Primates; Haplorrhini; Catarrhini; Hominidae; Homo	ENOG410YMSK^interleukin 10 receptor, alpha	KEGG:hsa:3587`KO:K05134	GO:0005737^cellular_component^cytoplasm`GO:0016021^cellular_component^integral component of membrane`GO:0005886^cellular_component^plasma membrane`GO:0004896^molecular_function^cytokine receptor activity`GO:0019969^molecular_function^interleukin-10 binding`GO:0004920^molecular_function^interleukin-10 receptor activity`GO:0038023^molecular_function^signaling receptor activity`GO:0019221^biological…	GO:0005737^cellular_component^cytoplasm`GO:0016021^cellular_component^integral component of membrane`GO:0005886^cellular_component^plasma membrane`GO:0004896^molecular_function^cytokine receptor activity`GO:0019969^molecular_function^interleukin-10 binding`GO:0004920^molecular_function^interleukin-10 receptor activity`GO:0038023^molecular_function^signaling receptor activity`GO:0019221^biological…
TRINITY_DN10092_c1_g1_i3	1065	gi|88853849|ref|NP_001034686.1| interleukin-10 receptor subunit alpha precursor	347	5.57e-212	729.306	-	-	-	-	pfam01108 Tissue_fac | pfam09294 Interfer-bind | pfam00041 fn3	9031|Gallus gallus	Gallus	Phasianidae	Galliformes	Aves	Chordata	Metazoa	Eukaryota	TRINITY_DN10092_c1_g1	TRINITY_DN10092_c1_g1_i3	I10R1_MOUSE^I10R1_MOUSE^Q:22-993,H:29-372^29.213%ID^E:7.06e-22^RecName: Full=Interleukin-10 receptor subunit alpha;^Eukaryota; Metazoa; Chordata; Craniata; Vertebrata; Euteleostomi; Mammalia; Eutheria; Euarchontoglires; Glires; Rodentia; Myomorpha; Muroidea; Muridae; Murinae; Mus; Mus	TRINITY_DN10092_c1_g1_i3.p1	1-1065[+]	I10R1_MOUSE^I10R1_MOUSE^Q:8-338,H:29-379^29.201%ID^E:3.87e-22^RecName: Full=Interleukin-10 receptor subunit alpha;^Eukaryota; Metazoa; Chordata; Craniata; Vertebrata; Euteleostomi; Mammalia; Eutheria; Euarchontoglires; Glires; Rodentia; Myomorpha; Muroidea; Muridae; Murinae; Mus; Mus	ENOG410YMSK^interleukin 10 receptor, alpha	KEGG:mmu:16154`KO:K05134	GO:0005737^cellular_component^cytoplasm`GO:0016021^cellular_component^integral component of membrane`GO:0005886^cellular_component^plasma membrane`GO:0004896^molecular_function^cytokine receptor activity`GO:0019969^molecular_function^interleukin-10 binding`GO:0004920^molecular_function^interleukin-10 receptor activity`GO:0019221^biological_process^cytokine-mediated signaling pathway`GO:0010507^bi…	GO:0005737^cellular_component^cytoplasm`GO:0016021^cellular_component^integral component of membrane`GO:0005886^cellular_component^plasma membrane`GO:0004896^molecular_function^cytokine receptor activity`GO:0019969^molecular_function^interleukin-10 binding`GO:0004920^molecular_function^interleukin-10 receptor activity`GO:0019221^biological_process^cytokine-mediated signaling pathway`GO:0010507^bi…
TRINITY_DN10093_c2_g1_i3	666	gi|733891504|ref|XP_010710593.1| PREDICTED: coiled-coil domain-containing protein 12 isoform X2	56	3.93e-22	114.108	-	-	-	-	-	9103|Meleagris gallopavo	Meleagris	Phasianidae	Galliformes	Aves	Chordata	Metazoa	Eukaryota	NA	NA	NA	NA	NA	NA	NA	NA	NA	NA
TRINITY_DN10094_c0_g1_i10	2646	gi|33112449|sp|Q90XB6.1|SULF1_COTCO RecName: Full=Extracellular sulfatase Sulf-1; Short=qSulf1; Flags: Precursor	858	0	2050.5	GO:0016525 negative regulation of angiogenesis | GO:0032836 glomerular basement membrane development | GO:0036022 limb joint morphogenesis | GO:0006915 apoptotic process | GO:0048010 vascular endothelial growth factor receptor signaling pathway | GO:0030177 positive regulation of Wnt receptor signaling pathway | GO:0002063 chondrocyte development | GO:0014846 esophagus smooth muscle contraction |…	GO:0009986 cell surface | GO:0005795 Golgi stack | GO:0005783 endoplasmic reticulum | GO:0005615 extracellular space | GO:0045121 membrane raft | GO:0005886 plasma membrane	GO:0005509 calcium ion binding | GO:0004065 arylsulfatase activity | GO:0008449 N-acetylglucosamine-6-sulfatase activity	-	pfam12548 DUF3740 | pfam00884 Sulfatase | pfam01663 Phosphodiest	9091|Coturnix coturnix	Coturnix	Phasianidae	Galliformes	Aves	Chordata	Metazoa	Eukaryota	TRINITY_DN10094_c0_g1	TRINITY_DN10094_c0_g1_i10	SULF1_COTCO^SULF1_COTCO^Q:1-2574,H:1-858^99.767%ID^E:0^RecName: Full=Extracellular sulfatase Sulf-1;^Eukaryota; Metazoa; Chordata; Craniata; Vertebrata; Euteleostomi; Archelosauria; Archosauria; Dinosauria; Saurischia; Theropoda; Coelurosauria; Aves; Neognathae; Galloanserae; Galliformes; Phasianidae; Perdicinae; Coturnix	TRINITY_DN10094_c0_g1_i10.p1	731-3376[+]	SULF1_COTCO^SULF1_COTCO^Q:1-858,H:1-858^99.767%ID^E:0^RecName: Full=Extracellular sulfatase Sulf-1;^Eukaryota; Metazoa; Chordata; Craniata; Vertebrata; Euteleostomi; Archelosauria; Archosauria; Dinosauria; Saurischia; Theropoda; Coelurosauria; Aves; Neognathae; Galloanserae; Galliformes; Phasianidae; Perdicinae; Coturnix	.	.	GO:0009986^cellular_component^cell surface`GO:0005783^cellular_component^endoplasmic reticulum`GO:0005615^cellular_component^extracellular space`GO:0005794^cellular_component^Golgi apparatus`GO:0005795^cellular_component^Golgi stack`GO:0045121^cellular_component^membrane raft`GO:0004065^molecular_function^arylsulfatase activity`GO:0005509^molecular_function^calcium ion binding`GO:0008449^molecula…	GO:0009986^cellular_component^cell surface`GO:0005783^cellular_component^endoplasmic reticulum`GO:0005615^cellular_component^extracellular space`GO:0005794^cellular_component^Golgi apparatus`GO:0005795^cellular_component^Golgi stack`GO:0045121^cellular_component^membrane raft`GO:0004065^molecular_function^arylsulfatase activity`GO:0005509^molecular_function^calcium ion binding`GO:0008449^molecula…
TRINITY_DN10094_c0_g1_i2	804	gi|513172350|ref|XP_003640872.2| PREDICTED: extracellular sulfatase Sulf-1 isoform X1	267	9.8e-166	575.617	GO:0048010 vascular endothelial growth factor receptor signaling pathway | GO:0035860 glial cell-derived neurotrophic factor receptor signaling pathway | GO:0016525 negative regulation of angiogenesis | GO:0030513 positive regulation of BMP signaling pathway | GO:0030336 negative regulation of cell migration | GO:0060384 innervation | GO:0002063 chondrocyte development | GO:0060348 bone developme…	GO:0045121 membrane raft | GO:0005615 extracellular space | GO:0009986 cell surface | GO:0005795 Golgi stack | GO:0005783 endoplasmic reticulum | GO:0005886 plasma membrane	GO:0008449 N-acetylglucosamine-6-sulfatase activity | GO:0005509 calcium ion binding | GO:0004065 arylsulfatase activity	-	-	9031|Gallus gallus	Gallus	Phasianidae	Galliformes	Aves	Chordata	Metazoa	Eukaryota	NA	NA	NA	NA	NA	NA	NA	NA	NA	NA
TRINITY_DN10095_c0_g1_i1	1365	gi|113206162|ref|NP_001038154.1| initiator caspase	454	3.2e-268	916.213	GO:0001525 angiogenesis | GO:0051603 proteolysis involved in cellular protein catabolic process | GO:0001841 neural tube formation | GO:0097194 execution phase of apoptosis | GO:0007507 heart development | GO:0006919 activation of caspase activity | GO:2001238 positive regulation of extrinsic apoptotic signaling pathway | GO:0043123 positive regulation of I-kappaB kinase/NF-kappaB cascade | GO:00…	GO:0030690 Noc1p-Noc2p complex | GO:0005813 centrosome | GO:0031264 death-inducing signaling complex | GO:0005739 mitochondrion	GO:0097153 cysteine-type endopeptidase activity involved in apoptotic process | GO:0035877 death effector domain binding | GO:0031625 ubiquitin protein ligase binding | GO:0002020 protease binding	-	pfam00656 Peptidase_C14 | pfam01335 DED	9031|Gallus gallus	Gallus	Phasianidae	Galliformes	Aves	Chordata	Metazoa	Eukaryota	TRINITY_DN10095_c0_g1	TRINITY_DN10095_c0_g1_i1	CASP8_HUMAN^CASP8_HUMAN^Q:10-1353,H:2-476^43.277%ID^E:9.34e-113^RecName: Full=Caspase-8;^Eukaryota; Metazoa; Chordata; Craniata; Vertebrata; Euteleostomi; Mammalia; Eutheria; Euarchontoglires; Primates; Haplorrhini; Catarrhini; Hominidae; Homo	TRINITY_DN10095_c0_g1_i1.p1	2135-3499[+]	CASP8_HUMAN^CASP8_HUMAN^Q:4-451,H:2-476^43.277%ID^E:1.23e-117^RecName: Full=Caspase-8;^Eukaryota; Metazoa; Chordata; Craniata; Vertebrata; Euteleostomi; Mammalia; Eutheria; Euarchontoglires; Primates; Haplorrhini; Catarrhini; Hominidae; Homo	ENOG410ZQIE^apoptosis-related cysteine peptidase	KEGG:hsa:841`KO:K04398	GO:0031265^cellular_component^CD95 death-inducing signaling complex`GO:0044297^cellular_component^cell body`GO:0005737^cellular_component^cytoplasm`GO:0005856^cellular_component^cytoskeleton`GO:0005829^cellular_component^cytosol`GO:0031264^cellular_component^death-inducing signaling complex`GO:0045121^cellular_component^membrane raft`GO:0005741^cellular_component^mitochondrial outer membrane`GO:0…	GO:0031265^cellular_component^CD95 death-inducing signaling complex`GO:0044297^cellular_component^cell body`GO:0005737^cellular_component^cytoplasm`GO:0005856^cellular_component^cytoskeleton`GO:0005829^cellular_component^cytosol`GO:0031264^cellular_component^death-inducing signaling complex`GO:0045121^cellular_component^membrane raft`GO:0005741^cellular_component^mitochondrial outer membrane`GO:0…
TRINITY_DN10095_c0_g1_i4	1449	gi|326922613|ref|XP_003207543.1| PREDICTED: caspase-8-like	482	2.09e-301	1026.5	GO:0001525 angiogenesis | GO:0051603 proteolysis involved in cellular protein catabolic process | GO:0001841 neural tube formation | GO:0097194 execution phase of apoptosis | GO:0007507 heart development | GO:0006919 activation of caspase activity | GO:2001238 positive regulation of extrinsic apoptotic signaling pathway | GO:0043123 positive regulation of I-kappaB kinase/NF-kappaB cascade | GO:00…	GO:0030690 Noc1p-Noc2p complex | GO:0005813 centrosome | GO:0031264 death-inducing signaling complex | GO:0005739 mitochondrion	GO:0097153 cysteine-type endopeptidase activity involved in apoptotic process | GO:0035877 death effector domain binding | GO:0031625 ubiquitin protein ligase binding | GO:0002020 protease binding	-	pfam00656 Peptidase_C14 | pfam01335 DED | pfam00563 EAL	9103|Meleagris gallopavo	Meleagris	Phasianidae	Galliformes	Aves	Chordata	Metazoa	Eukaryota	TRINITY_DN10095_c0_g1	TRINITY_DN10095_c0_g1_i4	CASP8_HUMAN^CASP8_HUMAN^Q:1-1440,H:1-477^57.35%ID^E:0^RecName: Full=Caspase-8;^Eukaryota; Metazoa; Chordata; Craniata; Vertebrata; Euteleostomi; Mammalia; Eutheria; Euarchontoglires; Primates; Haplorrhini; Catarrhini; Hominidae; Homo	TRINITY_DN10095_c0_g1_i4.p1	191-1639[+]	CASP8_HUMAN^CASP8_HUMAN^Q:1-480,H:1-477^57.35%ID^E:0^RecName: Full=Caspase-8;^Eukaryota; Metazoa; Chordata; Craniata; Vertebrata; Euteleostomi; Mammalia; Eutheria; Euarchontoglires; Primates; Haplorrhini; Catarrhini; Hominidae; Homo	ENOG410ZQIE^apoptosis-related cysteine peptidase	KEGG:hsa:841`KO:K04398	GO:0031265^cellular_component^CD95 death-inducing signaling complex`GO:0044297^cellular_component^cell body`GO:0005737^cellular_component^cytoplasm`GO:0005856^cellular_component^cytoskeleton`GO:0005829^cellular_component^cytosol`GO:0031264^cellular_component^death-inducing signaling complex`GO:0045121^cellular_component^membrane raft`GO:0005741^cellular_component^mitochondrial outer membrane`GO:0…	GO:0031265^cellular_component^CD95 death-inducing signaling complex`GO:0044297^cellular_component^cell body`GO:0005737^cellular_component^cytoplasm`GO:0005856^cellular_component^cytoskeleton`GO:0005829^cellular_component^cytosol`GO:0031264^cellular_component^death-inducing signaling complex`GO:0045121^cellular_component^membrane raft`GO:0005741^cellular_component^mitochondrial outer membrane`GO:0…
TRINITY_DN10096_c0_g1_i16	672	gi|34392361|dbj|BAC82498.1| Chicken B-G antigen homologous	196	5.89e-119	420.157	-	GO:0016021 integral to membrane	-	-	pfam07686 V-set | pfam07679 I-set | pfam00047 ig | pfam13895 Ig_2	93934|Coturnix japonica	Coturnix	Phasianidae	Galliformes	Aves	Chordata	Metazoa	Eukaryota	TRINITY_DN10096_c0_g1	TRINITY_DN10096_c0_g1_i16	MOG_MOUSE^MOG_MOUSE^Q:160-525,H:28-151^41.935%ID^E:9.49e-25^RecName: Full=Myelin-oligodendrocyte glycoprotein;^Eukaryota; Metazoa; Chordata; Craniata; Vertebrata; Euteleostomi; Mammalia; Eutheria; Euarchontoglires; Glires; Rodentia; Myomorpha; Muroidea; Muridae; Murinae; Mus; Mus	TRINITY_DN10096_c0_g1_i16.p1	214-885[+]	MOG_MOUSE^MOG_MOUSE^Q:54-216,H:28-198^38.596%ID^E:8.23e-28^RecName: Full=Myelin-oligodendrocyte glycoprotein;^Eukaryota; Metazoa; Chordata; Craniata; Vertebrata; Euteleostomi; Mammalia; Eutheria; Euarchontoglires; Glires; Rodentia; Myomorpha; Muroidea; Muridae; Murinae; Mus; Mus	ENOG41119UE^Myelin oligodendrocyte glycoprotein	KEGG:mmu:17441`KO:K17270	GO:0009986^cellular_component^cell surface`GO:0009897^cellular_component^external side of plasma membrane`GO:0016021^cellular_component^integral component of membrane`GO:0045121^cellular_component^membrane raft`GO:0043209^cellular_component^myelin sheath`GO:0005102^molecular_function^signaling receptor binding`GO:0007155^biological_process^cell adhesion`GO:0001817^biological_process^regulation of…	GO:0009986^cellular_component^cell surface`GO:0009897^cellular_component^external side of plasma membrane`GO:0016021^cellular_component^integral component of membrane`GO:0045121^cellular_component^membrane raft`GO:0043209^cellular_component^myelin sheath`GO:0005102^molecular_function^signaling receptor binding`GO:0007155^biological_process^cell adhesion`GO:0001817^biological_process^regulation of…
TRINITY_DN10096_c0_g1_i4	705	gi|34392359|dbj|BAC82496.1| Chicken B-G antigen homologous	160	7.98e-78	284.627	-	GO:0016021 integral to membrane	-	-	pfam07686 V-set	93934|Coturnix japonica	Coturnix	Phasianidae	Galliformes	Aves	Chordata	Metazoa	Eukaryota	TRINITY_DN10096_c0_g1	TRINITY_DN10096_c0_g1_i4	MOG_MOUSE^MOG_MOUSE^Q:316-669,H:28-147^41.667%ID^E:2.6e-19^RecName: Full=Myelin-oligodendrocyte glycoprotein;^Eukaryota; Metazoa; Chordata; Craniata; Vertebrata; Euteleostomi; Mammalia; Eutheria; Euarchontoglires; Glires; Rodentia; Myomorpha; Muroidea; Muridae; Murinae; Mus; Mus	TRINITY_DN10096_c0_g1_i4.p1	2-706[+]	MOG_MOUSE^MOG_MOUSE^Q:106-223,H:28-147^41.667%ID^E:2.46e-25^RecName: Full=Myelin-oligodendrocyte glycoprotein;^Eukaryota; Metazoa; Chordata; Craniata; Vertebrata; Euteleostomi; Mammalia; Eutheria; Euarchontoglires; Glires; Rodentia; Myomorpha; Muroidea; Muridae; Murinae; Mus; Mus	ENOG41119UE^Myelin oligodendrocyte glycoprotein	KEGG:mmu:17441`KO:K17270	GO:0009986^cellular_component^cell surface`GO:0009897^cellular_component^external side of plasma membrane`GO:0016021^cellular_component^integral component of membrane`GO:0045121^cellular_component^membrane raft`GO:0043209^cellular_component^myelin sheath`GO:0005102^molecular_function^signaling receptor binding`GO:0007155^biological_process^cell adhesion`GO:0001817^biological_process^regulation of…	GO:0009986^cellular_component^cell surface`GO:0009897^cellular_component^external side of plasma membrane`GO:0016021^cellular_component^integral component of membrane`GO:0045121^cellular_component^membrane raft`GO:0043209^cellular_component^myelin sheath`GO:0005102^molecular_function^signaling receptor binding`GO:0007155^biological_process^cell adhesion`GO:0001817^biological_process^regulation of…
TRINITY_DN10096_c0_g1_i9	843	gi|34392361|dbj|BAC82498.1| Chicken B-G antigen homologous	63	2.43e-34	153.526	-	GO:0016021 integral to membrane	-	-	-	93934|Coturnix japonica	Coturnix	Phasianidae	Galliformes	Aves	Chordata	Metazoa	Eukaryota	TRINITY_DN10096_c0_g1	TRINITY_DN10096_c0_g1_i9	BT2A2_HUMAN^BT2A2_HUMAN^Q:653-841,H:32-96^46.154%ID^E:1.77e-07^RecName: Full=Butyrophilin subfamily 2 member A2;^Eukaryota; Metazoa; Chordata; Craniata; Vertebrata; Euteleostomi; Mammalia; Eutheria; Euarchontoglires; Primates; Haplorrhini; Catarrhini; Hominidae; Homo	TRINITY_DN10096_c0_g1_i9.p1	3-845[+]	.	ENOG410YA6W^butyrophilin, subfamily	KEGG:hsa:10385`KO:K06712	GO:0009897^cellular_component^external side of plasma membrane`GO:0016021^cellular_component^integral component of membrane`GO:0005886^cellular_component^plasma membrane`GO:0005102^molecular_function^signaling receptor binding`GO:0046007^biological_process^negative regulation of activated T cell proliferation`GO:0031324^biological_process^negative regulation of cellular metabolic process`GO:00507…	.
TRINITY_DN10098_c0_g1_i3	1173	gi|475809096|ref|NP_001264344.1| tumor susceptibility gene 101 protein	390	7.96e-260	888.31	GO:0001558 regulation of cell growth | GO:0006513 protein monoubiquitination | GO:0015031 protein transport | GO:0051301 cell division | GO:0008285 negative regulation of cell proliferation | GO:0007050 cell cycle arrest | GO:0045892 negative regulation of transcription, DNA-dependent | GO:0046755 non-lytic virus budding | GO:0008333 endosome to lysosome transport | GO:0030216 keratinocyte differ…	GO:0000813 ESCRT I complex | GO:0005730 nucleolus | GO:0031902 late endosome membrane | GO:0005769 early endosome | GO:0070062 extracellular vesicular exosome | GO:0005886 plasma membrane	GO:0003714 transcription corepressor activity | GO:0048306 calcium-dependent protein binding | GO:0043130 ubiquitin binding | GO:0031625 ubiquitin protein ligase binding | GO:0030374 ligand-dependent nuclear receptor transcription coactivator activity	-	pfam05743 UEV | pfam09454 Vps23_core | pfam12868 DUF3824 | pfam11932 DUF3450 | pfam13863 DUF4200 | pfam07926 TPR_MLP1_2 | pfam04156 IncA | pfam12329 TMF_DNA_bd | pfam00179 UQ_con | pfam04949 Transcrip_act | pfam08286 Spc24 | pfam10046 BLOC1_2 | pfam06346 Drf_FH1 | pfam00992 Troponin | pfam14179 YppG | pfam13864 Enkurin	9031|Gallus gallus	Gallus	Phasianidae	Galliformes	Aves	Chordata	Metazoa	Eukaryota	TRINITY_DN10098_c0_g1	TRINITY_DN10098_c0_g1_i3	TS101_HUMAN^TS101_HUMAN^Q:1-1170,H:1-390^87.468%ID^E:0^RecName: Full=Tumor susceptibility gene 101 protein;^Eukaryota; Metazoa; Chordata; Craniata; Vertebrata; Euteleostomi; Mammalia; Eutheria; Euarchontoglires; Primates; Haplorrhini; Catarrhini; Hominidae; Homo	TRINITY_DN10098_c0_g1_i3.p1	992-2164[+]	TS101_HUMAN^TS101_HUMAN^Q:1-390,H:1-390^87.468%ID^E:0^RecName: Full=Tumor susceptibility gene 101 protein;^Eukaryota; Metazoa; Chordata; Craniata; Vertebrata; Euteleostomi; Mammalia; Eutheria; Euarchontoglires; Primates; Haplorrhini; Catarrhini; Hominidae; Homo	ENOG410XT2Q^Tumor susceptibility gene 101	KEGG:hsa:7251`KO:K12183	GO:0005737^cellular_component^cytoplasm`GO:0005829^cellular_component^cytosol`GO:0005769^cellular_component^early endosome`GO:0031901^cellular_component^early endosome membrane`GO:0005768^cellular_component^endosome`GO:0010008^cellular_component^endosome membrane`GO:0000813^cellular_component^ESCRT I complex`GO:0070062^cellular_component^extracellular exosome`GO:0090543^cellular_component^Flemmin…	GO:0005737^cellular_component^cytoplasm`GO:0005829^cellular_component^cytosol`GO:0005769^cellular_component^early endosome`GO:0031901^cellular_component^early endosome membrane`GO:0005768^cellular_component^endosome`GO:0010008^cellular_component^endosome membrane`GO:0000813^cellular_component^ESCRT I complex`GO:0070062^cellular_component^extracellular exosome`GO:0090543^cellular_component^Flemmin…
TRINITY_DN10099_c0_g1_i2	1800	gi|513220957|ref|XP_417710.3| PREDICTED: interferon-induced guanylate-binding protein 1	600	0	1142.54	GO:0050688 regulation of defense response to virus | GO:0001933 negative regulation of protein phosphorylation | GO:0031397 negative regulation of protein ubiquitination | GO:0032687 negative regulation of interferon-alpha production | GO:0042981 regulation of apoptotic process | GO:0000122 negative regulation of transcription from RNA polymerase II promoter | GO:0042308 negative regulation of pr…	GO:0070062 extracellular vesicular exosome | GO:0005622 intracellular	GO:0005525 GTP binding | GO:0005515 protein binding | GO:0005524 ATP binding | GO:0003924 GTPase activity	-	pfam02263 GBP | pfam02841 GBP_C	9031|Gallus gallus	Gallus	Phasianidae	Galliformes	Aves	Chordata	Metazoa	Eukaryota	TRINITY_DN10099_c0_g1	TRINITY_DN10099_c0_g1_i2	GBP1_CHLAE^GBP1_CHLAE^Q:91-1794,H:7-584^42.096%ID^E:1.33e-139^RecName: Full=Guanylate-binding protein 1;^Eukaryota; Metazoa; Chordata; Craniata; Vertebrata; Euteleostomi; Mammalia; Eutheria; Euarchontoglires; Primates; Haplorrhini; Catarrhini; Cercopithecidae; Cercopithecinae; Chlorocebus	TRINITY_DN10099_c0_g1_i2.p1	1-1800[+]	GBP1_CHLAE^GBP1_CHLAE^Q:31-598,H:7-584^42.955%ID^E:1.75e-168^RecName: Full=Guanylate-binding protein 1;^Eukaryota; Metazoa; Chordata; Craniata; Vertebrata; Euteleostomi; Mammalia; Eutheria; Euarchontoglires; Primates; Haplorrhini; Catarrhini; Cercopithecidae; Cercopithecinae; Chlorocebus	.	.	GO:0005576^cellular_component^extracellular region`GO:0000139^cellular_component^Golgi membrane`GO:0005886^cellular_component^plasma membrane`GO:0005525^molecular_function^GTP binding`GO:0003924^molecular_function^GTPase activity`GO:0042742^biological_process^defense response to bacterium`GO:0051607^biological_process^defense response to virus	GO:0005576^cellular_component^extracellular region`GO:0000139^cellular_component^Golgi membrane`GO:0005886^cellular_component^plasma membrane`GO:0005525^molecular_function^GTP binding`GO:0003924^molecular_function^GTPase activity`GO:0042742^biological_process^defense response to bacterium`GO:0051607^biological_process^defense response to virus
TRINITY_DN100990_c0_g1_i1	639	gi|363729251|ref|XP_424044.3| PREDICTED: coiled-coil domain-containing protein 89	212	2.34e-119	421.485	-	-	-	-	pfam13863 DUF4200 | pfam08614 ATG16 | pfam03938 OmpH | pfam13868 Trichoplein | pfam06476 DUF1090 | pfam02050 FliJ | pfam03836 RasGAP_C | pfam09403 FadA | pfam01920 Prefoldin_2 | pfam04156 IncA | pfam07926 TPR_MLP1_2	9031|Gallus gallus	Gallus	Phasianidae	Galliformes	Aves	Chordata	Metazoa	Eukaryota	TRINITY_DN100990_c0_g1	TRINITY_DN100990_c0_g1_i1	CCD89_HUMAN^CCD89_HUMAN^Q:88-636,H:191-374^46.739%ID^E:1.21e-29^RecName: Full=Coiled-coil domain-containing protein 89;^Eukaryota; Metazoa; Chordata; Craniata; Vertebrata; Euteleostomi; Mammalia; Eutheria; Euarchontoglires; Primates; Haplorrhini; Catarrhini; Hominidae; Homo	TRINITY_DN100990_c0_g1_i1.p1	1-639[+]	CCD89_HUMAN^CCD89_HUMAN^Q:2-212,H:163-374^44.811%ID^E:9.63e-42^RecName: Full=Coiled-coil domain-containing protein 89;^Eukaryota; Metazoa; Chordata; Craniata; Vertebrata; Euteleostomi; Mammalia; Eutheria; Euarchontoglires; Primates; Haplorrhini; Catarrhini; Hominidae; Homo	ENOG4111GX6^coiled-coil domain containing 89	KEGG:hsa:220388	GO:0005737^cellular_component^cytoplasm`GO:0005634^cellular_component^nucleus	GO:0005737^cellular_component^cytoplasm`GO:0005634^cellular_component^nucleus
TRINITY_DN101_c0_g1_i6	2406	gi|733887101|ref|XP_010708866.1| PREDICTED: F-box only protein 41	801	0	1823.29	-	-	-	-	pfam12937 F-box-like | pfam05672 MAP7 | pfam12325 TMF_TATA_bd | pfam04156 IncA | pfam00769 ERM | pfam03938 OmpH | pfam02050 FliJ | pfam09311 Rab5-bind | pfam04012 PspA_IM30 | pfam12072 DUF3552 | pfam00646 F-box | pfam08703 PLC-beta_C | pfam07926 TPR_MLP1_2 | pfam12718 Tropomyosin_1 | pfam13863 DUF4200 | pfam04576 Zein-binding | pfam12329 TMF_DNA_bd | pfam08647 BRE1 | pfam12795 MscS_porin | pfam12…	9103|Meleagris gallopavo	Meleagris	Phasianidae	Galliformes	Aves	Chordata	Metazoa	Eukaryota	TRINITY_DN101_c0_g1	TRINITY_DN101_c0_g1_i6	FBX41_MOUSE^FBX41_MOUSE^Q:1-2403,H:1-873^71.689%ID^E:0^RecName: Full=F-box only protein 41;^Eukaryota; Metazoa; Chordata; Craniata; Vertebrata; Euteleostomi; Mammalia; Eutheria; Euarchontoglires; Glires; Rodentia; Myomorpha; Muroidea; Muridae; Murinae; Mus; Mus	TRINITY_DN101_c0_g1_i6.p1	463-2868[+]	FBX41_HUMAN^FBX41_HUMAN^Q:1-801,H:1-875^71.526%ID^E:0^RecName: Full=F-box only protein 41;^Eukaryota; Metazoa; Chordata; Craniata; Vertebrata; Euteleostomi; Mammalia; Eutheria; Euarchontoglires; Primates; Haplorrhini; Catarrhini; Hominidae; Homo	ENOG410YK32^F-box protein 41	KEGG:hsa:150726`KO:K10316	.	GO:0005829^cellular_component^cytosol`GO:0043687^biological_process^post-translational protein modification`GO:0000209^biological_process^protein polyubiquitination
TRINITY_DN101_c1_g1_i2	885	gi|45382803|ref|NP_990830.1| drebrin	270	1.83e-177	614.593	GO:0048699 generation of neurons | GO:0007015 actin filament organization | GO:0032507 maintenance of protein location in cell | GO:0010644 cell communication by electrical coupling | GO:0061351 neural precursor cell proliferation | GO:0010643 cell communication by chemical coupling	GO:0005737 cytoplasm | GO:0005921 gap junction | GO:0005886 plasma membrane | GO:0015629 actin cytoskeleton	GO:0003779 actin binding	-	-	9031|Gallus gallus	Gallus	Phasianidae	Galliformes	Aves	Chordata	Metazoa	Eukaryota	TRINITY_DN101_c1_g1	TRINITY_DN101_c1_g1_i2	DREB_CHICK^DREB_CHICK^Q:73-882,H:384-652^92.963%ID^E:1.72e-84^RecName: Full=Drebrin;^Eukaryota; Metazoa; Chordata; Craniata; Vertebrata; Euteleostomi; Archelosauria; Archosauria; Dinosauria; Saurischia; Theropoda; Coelurosauria; Aves; Neognathae; Galloanserae; Galliformes; Phasianidae; Phasianinae; Gallus`DREB_CHICK^DREB_CHICK^Q:3-77,H:93-117^100%ID^E:1.75e-07^RecName: Full=Drebrin;^Eukaryota; Me…	TRINITY_DN101_c1_g1_i2.p2	1-885[+]	DREB_CHICK^DREB_CHICK^Q:25-294,H:384-652^92.963%ID^E:1.38e-140^RecName: Full=Drebrin;^Eukaryota; Metazoa; Chordata; Craniata; Vertebrata; Euteleostomi; Archelosauria; Archosauria; Dinosauria; Saurischia; Theropoda; Coelurosauria; Aves; Neognathae; Galloanserae; Galliformes; Phasianidae; Phasianinae; Gallus	.	KEGG:gga:396496	GO:0005623^cellular_component^cell`GO:0030864^cellular_component^cortical actin cytoskeleton`GO:0030425^cellular_component^dendrite`GO:0005921^cellular_component^gap junction`GO:0098978^cellular_component^glutamatergic synapse`GO:0030426^cellular_component^growth cone`GO:0030027^cellular_component^lamellipodium`GO:0005886^cellular_component^plasma membrane`GO:0099524^cellular_component^postsynapt…	GO:0005623^cellular_component^cell`GO:0030864^cellular_component^cortical actin cytoskeleton`GO:0030425^cellular_component^dendrite`GO:0005921^cellular_component^gap junction`GO:0098978^cellular_component^glutamatergic synapse`GO:0030426^cellular_component^growth cone`GO:0030027^cellular_component^lamellipodium`GO:0005886^cellular_component^plasma membrane`GO:0099524^cellular_component^postsynapt…
TRINITY_DN101_c1_g1_i3	1017	gi|733909072|ref|XP_010717361.1| PREDICTED: LOW QUALITY PROTEIN: drebrin, partial	334	5.61e-220	755.88	GO:0032507 maintenance of protein location in cell | GO:0007015 actin filament organization | GO:0061351 neural precursor cell proliferation | GO:0010644 cell communication by electrical coupling | GO:0010643 cell communication by chemical coupling | GO:0048168 regulation of neuronal synaptic plasticity | GO:0050773 regulation of dendrite development	GO:0030425 dendrite | GO:0005921 gap junction | GO:0005938 cell cortex | GO:0042641 actomyosin | GO:0005886 plasma membrane	GO:0003779 actin binding | GO:0005522 profilin binding	-	-	9103|Meleagris gallopavo	Meleagris	Phasianidae	Galliformes	Aves	Chordata	Metazoa	Eukaryota	TRINITY_DN101_c1_g1	TRINITY_DN101_c1_g1_i3	DREB_CHICK^DREB_CHICK^Q:1-936,H:319-629^93.91%ID^E:3.07e-106^RecName: Full=Drebrin;^Eukaryota; Metazoa; Chordata; Craniata; Vertebrata; Euteleostomi; Archelosauria; Archosauria; Dinosauria; Saurischia; Theropoda; Coelurosauria; Aves; Neognathae; Galloanserae; Galliformes; Phasianidae; Phasianinae; Gallus	TRINITY_DN101_c1_g1_i3.p1	2-1018[+]	DREB_CHICK^DREB_CHICK^Q:1-312,H:319-629^93.91%ID^E:1.71e-163^RecName: Full=Drebrin;^Eukaryota; Metazoa; Chordata; Craniata; Vertebrata; Euteleostomi; Archelosauria; Archosauria; Dinosauria; Saurischia; Theropoda; Coelurosauria; Aves; Neognathae; Galloanserae; Galliformes; Phasianidae; Phasianinae; Gallus	.	KEGG:gga:396496	GO:0005623^cellular_component^cell`GO:0030864^cellular_component^cortical actin cytoskeleton`GO:0030425^cellular_component^dendrite`GO:0005921^cellular_component^gap junction`GO:0098978^cellular_component^glutamatergic synapse`GO:0030426^cellular_component^growth cone`GO:0030027^cellular_component^lamellipodium`GO:0005886^cellular_component^plasma membrane`GO:0099524^cellular_component^postsynapt…	GO:0005623^cellular_component^cell`GO:0030864^cellular_component^cortical actin cytoskeleton`GO:0030425^cellular_component^dendrite`GO:0005921^cellular_component^gap junction`GO:0098978^cellular_component^glutamatergic synapse`GO:0030426^cellular_component^growth cone`GO:0030027^cellular_component^lamellipodium`GO:0005886^cellular_component^plasma membrane`GO:0099524^cellular_component^postsynapt…
TRINITY_DN101_c1_g1_i5	957	gi|226896|prf||1610233A drebrin	56	5.51e-17	98.163	GO:0048699 generation of neurons | GO:0007015 actin filament organization | GO:0032507 maintenance of protein location in cell | GO:0010644 cell communication by electrical coupling | GO:0061351 neural precursor cell proliferation | GO:0010643 cell communication by chemical coupling	GO:0005737 cytoplasm | GO:0005921 gap junction | GO:0005886 plasma membrane | GO:0015629 actin cytoskeleton	GO:0003779 actin binding	-	pfam11078 Optomotor-blind	9031|Gallus gallus	Gallus	Phasianidae	Galliformes	Aves	Chordata	Metazoa	Eukaryota	TRINITY_DN101_c1_g1	TRINITY_DN101_c1_g1_i5	DREB_CHICK^DREB_CHICK^Q:181-264,H:363-390^96.429%ID^E:1.45e-07^RecName: Full=Drebrin;^Eukaryota; Metazoa; Chordata; Craniata; Vertebrata; Euteleostomi; Archelosauria; Archosauria; Dinosauria; Saurischia; Theropoda; Coelurosauria; Aves; Neognathae; Galloanserae; Galliformes; Phasianidae; Phasianinae; Gallus	TRINITY_DN101_c1_g1_i5.p2	3-959[+]	DREB_CHICK^DREB_CHICK^Q:61-102,H:363-404^92.857%ID^E:2.55e-14^RecName: Full=Drebrin;^Eukaryota; Metazoa; Chordata; Craniata; Vertebrata; Euteleostomi; Archelosauria; Archosauria; Dinosauria; Saurischia; Theropoda; Coelurosauria; Aves; Neognathae; Galloanserae; Galliformes; Phasianidae; Phasianinae; Gallus	.	KEGG:gga:396496	GO:0005623^cellular_component^cell`GO:0030864^cellular_component^cortical actin cytoskeleton`GO:0030425^cellular_component^dendrite`GO:0005921^cellular_component^gap junction`GO:0098978^cellular_component^glutamatergic synapse`GO:0030426^cellular_component^growth cone`GO:0030027^cellular_component^lamellipodium`GO:0005886^cellular_component^plasma membrane`GO:0099524^cellular_component^postsynapt…	GO:0005623^cellular_component^cell`GO:0030864^cellular_component^cortical actin cytoskeleton`GO:0030425^cellular_component^dendrite`GO:0005921^cellular_component^gap junction`GO:0098978^cellular_component^glutamatergic synapse`GO:0030426^cellular_component^growth cone`GO:0030027^cellular_component^lamellipodium`GO:0005886^cellular_component^plasma membrane`GO:0099524^cellular_component^postsynapt…
TRINITY_DN101_c1_g1_i6	1065	gi|733909072|ref|XP_010717361.1| PREDICTED: LOW QUALITY PROTEIN: drebrin, partial	290	1.17e-186	645.154	GO:0048699 generation of neurons | GO:0007015 actin filament organization | GO:0032507 maintenance of protein location in cell | GO:0010644 cell communication by electrical coupling | GO:0061351 neural precursor cell proliferation | GO:0010643 cell communication by chemical coupling	GO:0005737 cytoplasm | GO:0005921 gap junction | GO:0005886 plasma membrane | GO:0015629 actin cytoskeleton	GO:0003779 actin binding	-	-	9103|Meleagris gallopavo	Meleagris	Phasianidae	Galliformes	Aves	Chordata	Metazoa	Eukaryota	TRINITY_DN101_c1_g1	TRINITY_DN101_c1_g1_i6	DREB_CHICK^DREB_CHICK^Q:181-984,H:363-629^92.537%ID^E:1.63e-81^RecName: Full=Drebrin;^Eukaryota; Metazoa; Chordata; Craniata; Vertebrata; Euteleostomi; Archelosauria; Archosauria; Dinosauria; Saurischia; Theropoda; Coelurosauria; Aves; Neognathae; Galloanserae; Galliformes; Phasianidae; Phasianinae; Gallus	TRINITY_DN101_c1_g1_i6.p1	3-1067[+]	DREB_CHICK^DREB_CHICK^Q:61-328,H:363-629^92.91%ID^E:1.37e-136^RecName: Full=Drebrin;^Eukaryota; Metazoa; Chordata; Craniata; Vertebrata; Euteleostomi; Archelosauria; Archosauria; Dinosauria; Saurischia; Theropoda; Coelurosauria; Aves; Neognathae; Galloanserae; Galliformes; Phasianidae; Phasianinae; Gallus	.	KEGG:gga:396496	GO:0005623^cellular_component^cell`GO:0030864^cellular_component^cortical actin cytoskeleton`GO:0030425^cellular_component^dendrite`GO:0005921^cellular_component^gap junction`GO:0098978^cellular_component^glutamatergic synapse`GO:0030426^cellular_component^growth cone`GO:0030027^cellular_component^lamellipodium`GO:0005886^cellular_component^plasma membrane`GO:0099524^cellular_component^postsynapt…	GO:0005623^cellular_component^cell`GO:0030864^cellular_component^cortical actin cytoskeleton`GO:0030425^cellular_component^dendrite`GO:0005921^cellular_component^gap junction`GO:0098978^cellular_component^glutamatergic synapse`GO:0030426^cellular_component^growth cone`GO:0030027^cellular_component^lamellipodium`GO:0005886^cellular_component^plasma membrane`GO:0099524^cellular_component^postsynapt…
TRINITY_DN101_c2_g1_i1	699	gi|768362335|ref|XP_011578375.1| PREDICTED: AT-hook-containing transcription factor	207	1.42e-82	299.243	-	-	-	-	-	8962|Aquila chrysaetos	Aquila	Accipitridae	Falconiformes	Aves	Chordata	Metazoa	Eukaryota	TRINITY_DN101_c2_g1	TRINITY_DN101_c2_g1_i1	AKNA_HUMAN^AKNA_HUMAN^Q:13-594,H:447-649^44.878%ID^E:6.23e-33^RecName: Full=Microtubule organization protein AKNA {ECO:0000305};^Eukaryota; Metazoa; Chordata; Craniata; Vertebrata; Euteleostomi; Mammalia; Eutheria; Euarchontoglires; Primates; Haplorrhini; Catarrhini; Hominidae; Homo	TRINITY_DN101_c2_g1_i1.p2	1064-1762[+]	AKNA_HUMAN^AKNA_HUMAN^Q:5-223,H:447-679^44.255%ID^E:2.68e-42^RecName: Full=Microtubule organization protein AKNA {ECO:0000305};^Eukaryota; Metazoa; Chordata; Craniata; Vertebrata; Euteleostomi; Mammalia; Eutheria; Euarchontoglires; Primates; Haplorrhini; Catarrhini; Hominidae; Homo	ENOG4111ICK^AT-hook transcription factor	KEGG:hsa:80709`KO:K21404	GO:0005814^cellular_component^centriole`GO:0005813^cellular_component^centrosome`GO:0005829^cellular_component^cytosol`GO:0001650^cellular_component^fibrillar center`GO:0043231^cellular_component^intracellular membrane-bounded organelle`GO:0016020^cellular_component^membrane`GO:0005874^cellular_component^microtubule`GO:0005654^cellular_component^nucleoplasm`GO:0001228^molecular_function^DNA-bindi…	GO:0005814^cellular_component^centriole`GO:0005813^cellular_component^centrosome`GO:0005829^cellular_component^cytosol`GO:0001650^cellular_component^fibrillar center`GO:0043231^cellular_component^intracellular membrane-bounded organelle`GO:0016020^cellular_component^membrane`GO:0005874^cellular_component^microtubule`GO:0005654^cellular_component^nucleoplasm`GO:0001228^molecular_function^DNA-bindi…
TRINITY_DN101_c2_g1_i2	954	gi|733930182|ref|XP_010725811.1| PREDICTED: AT-hook-containing transcription factor-like isoform X1	235	1.3e-145	508.738	-	-	-	-	-	9103|Meleagris gallopavo	Meleagris	Phasianidae	Galliformes	Aves	Chordata	Metazoa	Eukaryota	TRINITY_DN101_c2_g1	TRINITY_DN101_c2_g1_i2	AKNA_MOUSE^AKNA_MOUSE^Q:397-675,H:335-433^52.941%ID^E:2.49e-12^RecName: Full=Microtubule organization protein AKNA {ECO:0000305};^Eukaryota; Metazoa; Chordata; Craniata; Vertebrata; Euteleostomi; Mammalia; Eutheria; Euarchontoglires; Glires; Rodentia; Myomorpha; Muroidea; Muridae; Murinae; Mus; Mus	TRINITY_DN101_c2_g1_i2.p1	2-955[+]	AKNA_HUMAN^AKNA_HUMAN^Q:105-225,H:321-447^48.438%ID^E:1.23e-18^RecName: Full=Microtubule organization protein AKNA {ECO:0000305};^Eukaryota; Metazoa; Chordata; Craniata; Vertebrata; Euteleostomi; Mammalia; Eutheria; Euarchontoglires; Primates; Haplorrhini; Catarrhini; Hominidae; Homo	ENOG4111ICK^AT-hook transcription factor	KEGG:hsa:80709`KO:K21404	GO:0005814^cellular_component^centriole`GO:0005813^cellular_component^centrosome`GO:0005829^cellular_component^cytosol`GO:0001650^cellular_component^fibrillar center`GO:0043231^cellular_component^intracellular membrane-bounded organelle`GO:0005874^cellular_component^microtubule`GO:0005654^cellular_component^nucleoplasm`GO:0001228^molecular_function^DNA-binding transcription activator activity, RN…	GO:0005814^cellular_component^centriole`GO:0005813^cellular_component^centrosome`GO:0005829^cellular_component^cytosol`GO:0001650^cellular_component^fibrillar center`GO:0043231^cellular_component^intracellular membrane-bounded organelle`GO:0016020^cellular_component^membrane`GO:0005874^cellular_component^microtubule`GO:0005654^cellular_component^nucleoplasm`GO:0001228^molecular_function^DNA-bindi…
TRINITY_DN101_c2_g1_i4	1059	gi|733930182|ref|XP_010725811.1| PREDICTED: AT-hook-containing transcription factor-like isoform X1	223	5.15e-138	483.492	-	-	-	-	-	9103|Meleagris gallopavo	Meleagris	Phasianidae	Galliformes	Aves	Chordata	Metazoa	Eukaryota	TRINITY_DN101_c2_g1	TRINITY_DN101_c2_g1_i4	AKNA_MOUSE^AKNA_MOUSE^Q:397-846,H:335-490^60.377%ID^E:3.02e-41^RecName: Full=Microtubule organization protein AKNA {ECO:0000305};^Eukaryota; Metazoa; Chordata; Craniata; Vertebrata; Euteleostomi; Mammalia; Eutheria; Euarchontoglires; Glires; Rodentia; Myomorpha; Muroidea; Muridae; Murinae; Mus; Mus	TRINITY_DN101_c2_g1_i4.p1	2-1060[+]	AKNA_HUMAN^AKNA_HUMAN^Q:105-286,H:321-508^53.846%ID^E:6.55e-48^RecName: Full=Microtubule organization protein AKNA {ECO:0000305};^Eukaryota; Metazoa; Chordata; Craniata; Vertebrata; Euteleostomi; Mammalia; Eutheria; Euarchontoglires; Primates; Haplorrhini; Catarrhini; Hominidae; Homo	ENOG4111ICK^AT-hook transcription factor	KEGG:hsa:80709`KO:K21404	GO:0005814^cellular_component^centriole`GO:0005813^cellular_component^centrosome`GO:0005829^cellular_component^cytosol`GO:0001650^cellular_component^fibrillar center`GO:0043231^cellular_component^intracellular membrane-bounded organelle`GO:0005874^cellular_component^microtubule`GO:0005654^cellular_component^nucleoplasm`GO:0001228^molecular_function^DNA-binding transcription activator activity, RN…	GO:0005814^cellular_component^centriole`GO:0005813^cellular_component^centrosome`GO:0005829^cellular_component^cytosol`GO:0001650^cellular_component^fibrillar center`GO:0043231^cellular_component^intracellular membrane-bounded organelle`GO:0016020^cellular_component^membrane`GO:0005874^cellular_component^microtubule`GO:0005654^cellular_component^nucleoplasm`GO:0001228^molecular_function^DNA-bindi…
TRINITY_DN101_c2_g1_i9	777	gi|768362335|ref|XP_011578375.1| PREDICTED: AT-hook-containing transcription factor	207	3.34e-73	271.34	-	-	-	-	-	8962|Aquila chrysaetos	Aquila	Accipitridae	Falconiformes	Aves	Chordata	Metazoa	Eukaryota	TRINITY_DN101_c2_g1	TRINITY_DN101_c2_g1_i9	AKNA_HUMAN^AKNA_HUMAN^Q:13-672,H:447-649^40.351%ID^E:1.05e-27^RecName: Full=Microtubule organization protein AKNA {ECO:0000305};^Eukaryota; Metazoa; Chordata; Craniata; Vertebrata; Euteleostomi; Mammalia; Eutheria; Euarchontoglires; Primates; Haplorrhini; Catarrhini; Hominidae; Homo	TRINITY_DN101_c2_g1_i9.p2	1064-1840[+]	AKNA_HUMAN^AKNA_HUMAN^Q:5-249,H:447-679^39.922%ID^E:2.9e-37^RecName: Full=Microtubule organization protein AKNA {ECO:0000305};^Eukaryota; Metazoa; Chordata; Craniata; Vertebrata; Euteleostomi; Mammalia; Eutheria; Euarchontoglires; Primates; Haplorrhini; Catarrhini; Hominidae; Homo	ENOG4111ICK^AT-hook transcription factor	KEGG:hsa:80709`KO:K21404	GO:0005814^cellular_component^centriole`GO:0005813^cellular_component^centrosome`GO:0005829^cellular_component^cytosol`GO:0001650^cellular_component^fibrillar center`GO:0043231^cellular_component^intracellular membrane-bounded organelle`GO:0016020^cellular_component^membrane`GO:0005874^cellular_component^microtubule`GO:0005654^cellular_component^nucleoplasm`GO:0001228^molecular_function^DNA-bindi…	GO:0005814^cellular_component^centriole`GO:0005813^cellular_component^centrosome`GO:0005829^cellular_component^cytosol`GO:0001650^cellular_component^fibrillar center`GO:0043231^cellular_component^intracellular membrane-bounded organelle`GO:0016020^cellular_component^membrane`GO:0005874^cellular_component^microtubule`GO:0005654^cellular_component^nucleoplasm`GO:0001228^molecular_function^DNA-bindi…
TRINITY_DN101_c2_g2_i1	1335	gi|56605890|ref|NP_001008444.1| GATA-binding factor 3	444	0	1082.75	GO:0043523 regulation of neuron apoptosis | GO:0008584 male gonad development | GO:0009615 response to virus | GO:0030218 erythrocyte differentiation | GO:0002088 lens development in camera-type eye | GO:0045599 negative regulation of fat cell differentiation | GO:0043627 response to estrogen stimulus | GO:2000146 negative regulation of cell motility | GO:0035898 parathyroid hormone secretion | G…	GO:0005654 nucleoplasm | GO:0005730 nucleolus | GO:0000790 nuclear chromatin	GO:0001158 enhancer sequence-specific DNA binding | GO:0071837 HMG box domain binding | GO:0001077 RNA polymerase II core promoter proximal region sequence-specific DNA binding transcription factor activity involved in positive regulation of transcription | GO:0000979 RNA polymerase II core promoter sequence-specific DNA binding | GO:0008134 transcription factor binding | GO:0008270 zinc ion bind…	-	pfam00320 GATA	9031|Gallus gallus	Gallus	Phasianidae	Galliformes	Aves	Chordata	Metazoa	Eukaryota	TRINITY_DN101_c2_g2	TRINITY_DN101_c2_g2_i1	GATA3_CHICK^GATA3_CHICK^Q:1-1332,H:1-444^100%ID^E:0^RecName: Full=GATA-binding factor 3;^Eukaryota; Metazoa; Chordata; Craniata; Vertebrata; Euteleostomi; Archelosauria; Archosauria; Dinosauria; Saurischia; Theropoda; Coelurosauria; Aves; Neognathae; Galloanserae; Galliformes; Phasianidae; Phasianinae; Gallus	TRINITY_DN101_c2_g2_i1.p1	104-1438[+]	GATA3_CHICK^GATA3_CHICK^Q:1-444,H:1-444^100%ID^E:0^RecName: Full=GATA-binding factor 3;^Eukaryota; Metazoa; Chordata; Craniata; Vertebrata; Euteleostomi; Archelosauria; Archosauria; Dinosauria; Saurischia; Theropoda; Coelurosauria; Aves; Neognathae; Galloanserae; Galliformes; Phasianidae; Phasianinae; Gallus	COG5641^Transcription factor	KEGG:gga:419106`KO:K17895	GO:0000790^cellular_component^nuclear chromatin`GO:0005654^cellular_component^nucleoplasm`GO:0005634^cellular_component^nucleus`GO:0000987^molecular_function^cis-regulatory region sequence-specific DNA binding`GO:0001228^molecular_function^DNA-binding transcription activator activity, RNA polymerase II-specific`GO:0000981^molecular_function^DNA-binding transcription factor activity, RNA polymeras…	GO:0000790^cellular_component^nuclear chromatin`GO:0005654^cellular_component^nucleoplasm`GO:0005634^cellular_component^nucleus`GO:0000987^molecular_function^cis-regulatory region sequence-specific DNA binding`GO:0001228^molecular_function^DNA-binding transcription activator activity, RNA polymerase II-specific`GO:0000981^molecular_function^DNA-binding transcription factor activity, RNA polymeras…
TRINITY_DN1010_c0_g1_i1	750	-	-	-	-	-	-	-	-	-	-	-	-	-	-	-	-	-	NA	NA	NA	NA	NA	NA	NA	NA	NA	NA
TRINITY_DN1010_c0_g1_i10	3978	gi|513199719|ref|XP_004943468.1| PREDICTED: eukaryotic translation initiation factor 4 gamma 1 isoform X2	1326	0	2981.93	GO:0001934 positive regulation of protein phosphorylation | GO:0007283 spermatogenesis | GO:0045727 positive regulation of translation | GO:0060903 positive regulation of meiosis I | GO:0019221 cytokine-mediated signaling pathway | GO:0006446 regulation of translational initiation | GO:0016032 viral reproduction	GO:0016281 eukaryotic translation initiation factor 4F complex | GO:0005829 cytosol	GO:0003743 translation initiation factor activity | GO:0008190 eukaryotic initiation factor 4E binding | GO:0000339 RNA cap binding	-	pfam02854 MIF4G | pfam02847 MA3 | pfam12871 PRP38_assoc	9031|Gallus gallus	Gallus	Phasianidae	Galliformes	Aves	Chordata	Metazoa	Eukaryota	TRINITY_DN1010_c0_g1	TRINITY_DN1010_c0_g1_i10	IF4G1_HUMAN^IF4G1_HUMAN^Q:1306-3978,H:488-1387^74.591%ID^E:0^RecName: Full=Eukaryotic translation initiation factor 4 gamma 1;^Eukaryota; Metazoa; Chordata; Craniata; Vertebrata; Euteleostomi; Mammalia; Eutheria; Euarchontoglires; Primates; Haplorrhini; Catarrhini; Hominidae; Homo`IF4G1_HUMAN^IF4G1_HUMAN^Q:1-474,H:88-245^83.544%ID^E:1.49e-75^RecName: Full=Eukaryotic translation initiation factor …	TRINITY_DN1010_c0_g1_i10.p1	1680-5657[+]	IF4G1_MOUSE^IF4G1_MOUSE^Q:1-1326,H:95-1387^64.809%ID^E:0^RecName: Full=Eukaryotic translation initiation factor 4 gamma 1;^Eukaryota; Metazoa; Chordata; Craniata; Vertebrata; Euteleostomi; Mammalia; Eutheria; Euarchontoglires; Glires; Rodentia; Myomorpha; Muroidea; Muridae; Murinae; Mus; Mus	ENOG410XS4P^Eukaryotic translation initiation factor 4 gamma	KEGG:mmu:208643`KO:K03260	GO:0005737^cellular_component^cytoplasm`GO:0005829^cellular_component^cytosol`GO:0016281^cellular_component^eukaryotic translation initiation factor 4F complex`GO:0016020^cellular_component^membrane`GO:0005634^cellular_component^nucleus`GO:0005844^cellular_component^polysome`GO:0005524^molecular_function^ATP binding`GO:0008190^molecular_function^eukaryotic initiation factor 4E binding`GO:0042802^…	GO:0005737^cellular_component^cytoplasm`GO:0005829^cellular_component^cytosol`GO:0016281^cellular_component^eukaryotic translation initiation factor 4F complex`GO:0005634^cellular_component^nucleus`GO:0005844^cellular_component^polysome`GO:0098794^cellular_component^postsynapse`GO:0005524^molecular_function^ATP binding`GO:0008190^molecular_function^eukaryotic initiation factor 4E binding`GO:00428…
TRINITY_DN1010_c0_g1_i15	4095	gi|513199729|ref|XP_003641816.2| PREDICTED: eukaryotic translation initiation factor 4 gamma 1 isoform X1	1347	0	3024.01	GO:0001934 positive regulation of protein phosphorylation | GO:0000184 nuclear-transcribed mRNA catabolic process, nonsense-mediated decay | GO:0008286 insulin receptor signaling pathway | GO:0007283 spermatogenesis | GO:0045727 positive regulation of translation | GO:0060903 positive regulation of meiosis I | GO:0019221 cytokine-mediated signaling pathway | GO:0006446 regulation of translational…	GO:0016281 eukaryotic translation initiation factor 4F complex | GO:0005829 cytosol	GO:0003743 translation initiation factor activity | GO:0008190 eukaryotic initiation factor 4E binding | GO:0000339 RNA cap binding	-	pfam02854 MIF4G | pfam02847 MA3 | pfam07223 DUF1421 | pfam12871 PRP38_assoc | pfam11029 DAZAP2 | pfam11235 Med25_SD1	9031|Gallus gallus	Gallus	Phasianidae	Galliformes	Aves	Chordata	Metazoa	Eukaryota	TRINITY_DN1010_c0_g1	TRINITY_DN1010_c0_g1_i15	IF4G1_HUMAN^IF4G1_HUMAN^Q:1633-4095,H:488-1317^74.026%ID^E:0^RecName: Full=Eukaryotic translation initiation factor 4 gamma 1;^Eukaryota; Metazoa; Chordata; Craniata; Vertebrata; Euteleostomi; Mammalia; Eutheria; Euarchontoglires; Primates; Haplorrhini; Catarrhini; Hominidae; Homo`IF4G1_HUMAN^IF4G1_HUMAN^Q:79-801,H:22-245^75.207%ID^E:1.63e-98^RecName: Full=Eukaryotic translation initiation factor…	TRINITY_DN1010_c0_g1_i15.p1	199-4293[+]	IF4G1_MOUSE^IF4G1_MOUSE^Q:1-1365,H:1-1317^64.174%ID^E:0^RecName: Full=Eukaryotic translation initiation factor 4 gamma 1;^Eukaryota; Metazoa; Chordata; Craniata; Vertebrata; Euteleostomi; Mammalia; Eutheria; Euarchontoglires; Glires; Rodentia; Myomorpha; Muroidea; Muridae; Murinae; Mus; Mus	ENOG410XS4P^Eukaryotic translation initiation factor 4 gamma	KEGG:mmu:208643`KO:K03260	GO:0005737^cellular_component^cytoplasm`GO:0005829^cellular_component^cytosol`GO:0016281^cellular_component^eukaryotic translation initiation factor 4F complex`GO:0016020^cellular_component^membrane`GO:0005634^cellular_component^nucleus`GO:0005844^cellular_component^polysome`GO:0005524^molecular_function^ATP binding`GO:0008190^molecular_function^eukaryotic initiation factor 4E binding`GO:0042802^…	GO:0005737^cellular_component^cytoplasm`GO:0005829^cellular_component^cytosol`GO:0016281^cellular_component^eukaryotic translation initiation factor 4F complex`GO:0005634^cellular_component^nucleus`GO:0005844^cellular_component^polysome`GO:0098794^cellular_component^postsynapse`GO:0005524^molecular_function^ATP binding`GO:0008190^molecular_function^eukaryotic initiation factor 4E binding`GO:00428…
TRINITY_DN1010_c0_g1_i16	2214	gi|513199727|ref|XP_004943472.1| PREDICTED: eukaryotic translation initiation factor 4 gamma 1 isoform X6	737	0	1667.38	GO:0006446 regulation of translational initiation	GO:0016281 eukaryotic translation initiation factor 4F complex	GO:0003743 translation initiation factor activity | GO:0008190 eukaryotic initiation factor 4E binding	-	pfam02854 MIF4G | pfam02847 MA3 | pfam02020 W2 | pfam12871 PRP38_assoc	9031|Gallus gallus	Gallus	Phasianidae	Galliformes	Aves	Chordata	Metazoa	Eukaryota	TRINITY_DN1010_c0_g1	TRINITY_DN1010_c0_g1_i16	IF4G1_HUMAN^IF4G1_HUMAN^Q:1-2211,H:868-1599^76.892%ID^E:0^RecName: Full=Eukaryotic translation initiation factor 4 gamma 1;^Eukaryota; Metazoa; Chordata; Craniata; Vertebrata; Euteleostomi; Mammalia; Eutheria; Euarchontoglires; Primates; Haplorrhini; Catarrhini; Hominidae; Homo	TRINITY_DN1010_c0_g1_i16.p1	325-2538[+]	IF4G1_HUMAN^IF4G1_HUMAN^Q:1-737,H:868-1599^77.598%ID^E:0^RecName: Full=Eukaryotic translation initiation factor 4 gamma 1;^Eukaryota; Metazoa; Chordata; Craniata; Vertebrata; Euteleostomi; Mammalia; Eutheria; Euarchontoglires; Primates; Haplorrhini; Catarrhini; Hominidae; Homo	ENOG410XS4P^Eukaryotic translation initiation factor 4 gamma	KEGG:hsa:1981`KO:K03260	GO:0005737^cellular_component^cytoplasm`GO:0005829^cellular_component^cytosol`GO:0016281^cellular_component^eukaryotic translation initiation factor 4F complex`GO:0016020^cellular_component^membrane`GO:0005634^cellular_component^nucleus`GO:0005844^cellular_component^polysome`GO:0005524^molecular_function^ATP binding`GO:0008190^molecular_function^eukaryotic initiation factor 4E binding`GO:0042802^…	GO:0005737^cellular_component^cytoplasm`GO:0005829^cellular_component^cytosol`GO:0016281^cellular_component^eukaryotic translation initiation factor 4F complex`GO:0016020^cellular_component^membrane`GO:0005634^cellular_component^nucleus`GO:0005844^cellular_component^polysome`GO:0005524^molecular_function^ATP binding`GO:0008190^molecular_function^eukaryotic initiation factor 4E binding`GO:0042802^…
TRINITY_DN10100_c0_g2_i3	1191	gi|655868877|ref|XP_008269015.1| PREDICTED: neuralized-like protein 4 isoform X4	371	1.41e-217	747.908	-	GO:0005814 centriole	-	-	pfam07177 Neuralized	9986|Oryctolagus cuniculus	Oryctolagus	Leporidae	Lagomorpha	Mammalia	Chordata	Metazoa	Eukaryota	TRINITY_DN10100_c0_g2	TRINITY_DN10100_c0_g2_i3	NEUL4_MOUSE^NEUL4_MOUSE^Q:13-1137,H:522-894^81.963%ID^E:0^RecName: Full=Neuralized-like protein 4;^Eukaryota; Metazoa; Chordata; Craniata; Vertebrata; Euteleostomi; Mammalia; Eutheria; Euarchontoglires; Glires; Rodentia; Myomorpha; Muroidea; Muridae; Murinae; Mus; Mus`NEUL4_MOUSE^NEUL4_MOUSE^Q:16-1104,H:320-685^47.541%ID^E:8.79e-103^RecName: Full=Neuralized-like protein 4;^Eukaryota; Metazoa; Cho…	TRINITY_DN10100_c0_g2_i3.p1	2-1192[+]	NEUL4_MOUSE^NEUL4_MOUSE^Q:5-380,H:522-895^81.675%ID^E:0^RecName: Full=Neuralized-like protein 4;^Eukaryota; Metazoa; Chordata; Craniata; Vertebrata; Euteleostomi; Mammalia; Eutheria; Euarchontoglires; Glires; Rodentia; Myomorpha; Muroidea; Muridae; Murinae; Mus; Mus`NEUL4_MOUSE^NEUL4_MOUSE^Q:6-369,H:320-686^47.411%ID^E:1.46e-104^RecName: Full=Neuralized-like protein 4;^Eukaryota; Metazoa; Chordat…	ENOG410XT3C^neuralized homolog 4 (Drosophila)	KEGG:mmu:216860`KO:K16777	GO:0005814^cellular_component^centriole`GO:0005737^cellular_component^cytoplasm`GO:0061630^molecular_function^ubiquitin protein ligase activity	GO:0005814^cellular_component^centriole`GO:0005737^cellular_component^cytoplasm`GO:0061630^molecular_function^ubiquitin protein ligase activity
TRINITY_DN10100_c0_g2_i5	897	gi|729751937|ref|XP_010572600.1| PREDICTED: neuralized-like protein 4, partial	250	3.81e-144	503.866	-	GO:0005814 centriole	-	-	pfam07177 Neuralized	52644|Haliaeetus leucocephalus	Haliaeetus	Accipitridae	Falconiformes	Aves	Chordata	Metazoa	Eukaryota	TRINITY_DN10100_c0_g2	TRINITY_DN10100_c0_g2_i5	NEUL4_MOUSE^NEUL4_MOUSE^Q:106-867,H:577-826^81.89%ID^E:6.36e-133^RecName: Full=Neuralized-like protein 4;^Eukaryota; Metazoa; Chordata; Craniata; Vertebrata; Euteleostomi; Mammalia; Eutheria; Euarchontoglires; Glires; Rodentia; Myomorpha; Muroidea; Muridae; Murinae; Mus; Mus`NEUL4_MOUSE^NEUL4_MOUSE^Q:106-861,H:374-628^46.275%ID^E:2.28e-63^RecName: Full=Neuralized-like protein 4;^Eukaryota; Metazo…	TRINITY_DN10100_c0_g2_i5.p1	3-899[+]	NEUL4_MOUSE^NEUL4_MOUSE^Q:36-289,H:577-826^81.783%ID^E:3.98e-136^RecName: Full=Neuralized-like protein 4;^Eukaryota; Metazoa; Chordata; Craniata; Vertebrata; Euteleostomi; Mammalia; Eutheria; Euarchontoglires; Glires; Rodentia; Myomorpha; Muroidea; Muridae; Murinae; Mus; Mus`NEUL4_MOUSE^NEUL4_MOUSE^Q:36-287,H:374-628^46.275%ID^E:9.05e-65^RecName: Full=Neuralized-like protein 4;^Eukaryota; Metazoa…	ENOG410XT3C^neuralized homolog 4 (Drosophila)	KEGG:mmu:216860`KO:K16777	GO:0005814^cellular_component^centriole`GO:0005737^cellular_component^cytoplasm`GO:0061630^molecular_function^ubiquitin protein ligase activity	GO:0005814^cellular_component^centriole`GO:0005737^cellular_component^cytoplasm`GO:0061630^molecular_function^ubiquitin protein ligase activity
TRINITY_DN10101_c0_g1_i11	1341	gi|118099754|ref|XP_415670.2| PREDICTED: DNA polymerase subunit gamma-2, mitochondrial isoform X2	437	4.26e-250	855.978	GO:0006281 DNA repair | GO:0006261 DNA-dependent DNA replication	GO:0000262 mitochondrial chromosome	GO:0003887 DNA-directed DNA polymerase activity | GO:0042802 identical protein binding | GO:0003677 DNA binding	-	pfam03129 HGTP_anticodon	9031|Gallus gallus	Gallus	Phasianidae	Galliformes	Aves	Chordata	Metazoa	Eukaryota	TRINITY_DN10101_c0_g1	TRINITY_DN10101_c0_g1_i11	DPOG2_HUMAN^DPOG2_HUMAN^Q:85-1314,H:57-469^61.962%ID^E:1.02e-178^RecName: Full=DNA polymerase subunit gamma-2, mitochondrial;^Eukaryota; Metazoa; Chordata; Craniata; Vertebrata; Euteleostomi; Mammalia; Eutheria; Euarchontoglires; Primates; Haplorrhini; Catarrhini; Hominidae; Homo	TRINITY_DN10101_c0_g1_i11.p1	3-1343[+]	DPOG2_HUMAN^DPOG2_HUMAN^Q:29-438,H:57-469^61.962%ID^E:6.61e-179^RecName: Full=DNA polymerase subunit gamma-2, mitochondrial;^Eukaryota; Metazoa; Chordata; Craniata; Vertebrata; Euteleostomi; Mammalia; Eutheria; Euarchontoglires; Primates; Haplorrhini; Catarrhini; Hominidae; Homo	COG0423^Catalyzes the attachment of glycine to tRNA(Gly) (By similarity)	KEGG:hsa:11232`KO:K02333	GO:0005737^cellular_component^cytoplasm`GO:0005760^cellular_component^gamma DNA polymerase complex`GO:0000262^cellular_component^mitochondrial chromosome`GO:0005759^cellular_component^mitochondrial matrix`GO:0042645^cellular_component^mitochondrial nucleoid`GO:0005739^cellular_component^mitochondrion`GO:0003677^molecular_function^DNA binding`GO:0003887^molecular_function^DNA-directed DNA polymera…	GO:0005737^cellular_component^cytoplasm`GO:0005760^cellular_component^gamma DNA polymerase complex`GO:0000262^cellular_component^mitochondrial chromosome`GO:0005759^cellular_component^mitochondrial matrix`GO:0042645^cellular_component^mitochondrial nucleoid`GO:0005739^cellular_component^mitochondrion`GO:0003677^molecular_function^DNA binding`GO:0003887^molecular_function^DNA-directed DNA polymera…
TRINITY_DN10101_c0_g1_i17	2106	gi|733915153|ref|XP_010719832.1| PREDICTED: platelet endothelial cell adhesion molecule isoform X8	700	0	1492.88	GO:0042060 wound healing | GO:0042523 positive regulation of tyrosine phosphorylation of Stat5 protein | GO:0030334 regulation of cell migration | GO:0007266 Rho protein signal transduction	GO:0009897 external side of plasma membrane | GO:0045121 membrane raft | GO:0030485 smooth muscle contractile fiber	-	-	pfam13895 Ig_2 | pfam07679 I-set | pfam13927 Ig_3	9103|Meleagris gallopavo	Meleagris	Phasianidae	Galliformes	Aves	Chordata	Metazoa	Eukaryota	TRINITY_DN10101_c0_g1	TRINITY_DN10101_c0_g1_i17	PECA1_HUMAN^PECA1_HUMAN^Q:49-2088,H:27-703^34.294%ID^E:6.1e-114^RecName: Full=Platelet endothelial cell adhesion molecule;^Eukaryota; Metazoa; Chordata; Craniata; Vertebrata; Euteleostomi; Mammalia; Eutheria; Euarchontoglires; Primates; Haplorrhini; Catarrhini; Hominidae; Homo	TRINITY_DN10101_c0_g1_i17.p1	279-2384[+]	PECA1_HUMAN^PECA1_HUMAN^Q:17-696,H:27-703^34.294%ID^E:2.4e-120^RecName: Full=Platelet endothelial cell adhesion molecule;^Eukaryota; Metazoa; Chordata; Craniata; Vertebrata; Euteleostomi; Mammalia; Eutheria; Euarchontoglires; Primates; Haplorrhini; Catarrhini; Hominidae; Homo	.	KEGG:hsa:5175`KO:K06471	GO:0044291^cellular_component^cell-cell contact zone`GO:0005911^cellular_component^cell-cell junction`GO:0009897^cellular_component^external side of plasma membrane`GO:0070062^cellular_component^extracellular exosome`GO:0005615^cellular_component^extracellular space`GO:0016021^cellular_component^integral component of membrane`GO:0045121^cellular_component^membrane raft`GO:0005886^cellular_compone…	GO:0044291^cellular_component^cell-cell contact zone`GO:0005911^cellular_component^cell-cell junction`GO:0009897^cellular_component^external side of plasma membrane`GO:0070062^cellular_component^extracellular exosome`GO:0005615^cellular_component^extracellular space`GO:0016021^cellular_component^integral component of membrane`GO:0045121^cellular_component^membrane raft`GO:0005886^cellular_compone…
TRINITY_DN10103_c0_g1_i10	732	gi|513185832|ref|XP_424206.4| PREDICTED: protein PAT1 homolog 1	208	6.9e-124	436.544	GO:0000290 deadenylation-dependent decapping of nuclear-transcribed mRNA | GO:0017148 negative regulation of translation | GO:0033962 cytoplasmic mRNA processing body assembly	GO:0030014 CCR4-NOT complex | GO:0000932 cytoplasmic mRNA processing body | GO:0016607 nuclear speck | GO:0016605 PML body	GO:0030371 translation repressor activity | GO:0002151 G-quadruplex RNA binding | GO:0008266 poly(U) RNA binding | GO:0034046 poly(G) RNA binding	-	-	9031|Gallus gallus	Gallus	Phasianidae	Galliformes	Aves	Chordata	Metazoa	Eukaryota	TRINITY_DN10103_c0_g1	TRINITY_DN10103_c0_g1_i10	PATL1_MOUSE^PATL1_MOUSE^Q:109-732,H:476-683^83.173%ID^E:3.87e-116^RecName: Full=Protein PAT1 homolog 1;^Eukaryota; Metazoa; Chordata; Craniata; Vertebrata; Euteleostomi; Mammalia; Eutheria; Euarchontoglires; Glires; Rodentia; Myomorpha; Muroidea; Muridae; Murinae; Mus; Mus	TRINITY_DN10103_c0_g1_i10.p1	3-734[+]	PATL1_MOUSE^PATL1_MOUSE^Q:37-244,H:476-683^83.173%ID^E:3.49e-116^RecName: Full=Protein PAT1 homolog 1;^Eukaryota; Metazoa; Chordata; Craniata; Vertebrata; Euteleostomi; Mammalia; Eutheria; Euarchontoglires; Glires; Rodentia; Myomorpha; Muroidea; Muridae; Murinae; Mus; Mus	ENOG4110Q9I^protein associated with topoisomerase II homolog 1 (yeast)	KEGG:mmu:225929`KO:K12617	GO:0030014^cellular_component^CCR4-NOT complex`GO:0005737^cellular_component^cytoplasm`GO:0036464^cellular_component^cytoplasmic ribonucleoprotein granule`GO:0016607^cellular_component^nuclear speck`GO:0000932^cellular_component^P-body`GO:0016605^cellular_component^PML body`GO:0002151^molecular_function^G-quadruplex RNA binding`GO:0034046^molecular_function^poly(G) binding`GO:0008266^molecular_fu…	GO:0030014^cellular_component^CCR4-NOT complex`GO:0005737^cellular_component^cytoplasm`GO:0036464^cellular_component^cytoplasmic ribonucleoprotein granule`GO:0016607^cellular_component^nuclear speck`GO:0000932^cellular_component^P-body`GO:0016605^cellular_component^PML body`GO:0002151^molecular_function^G-quadruplex RNA binding`GO:0034046^molecular_function^poly(G) binding`GO:0008266^molecular_fu…
TRINITY_DN10103_c0_g1_i12	1959	gi|733887944|ref|XP_010709196.1| PREDICTED: protein PAT1 homolog 1	622	0	1324.57	GO:0000290 deadenylation-dependent decapping of nuclear-transcribed mRNA | GO:0017148 negative regulation of translation | GO:0033962 cytoplasmic mRNA processing body assembly | GO:0043928 exonucleolytic nuclear-transcribed mRNA catabolic process involved in deadenylation-dependent decay	GO:0005829 cytosol | GO:0030014 CCR4-NOT complex | GO:0000932 cytoplasmic mRNA processing body | GO:0016607 nuclear speck | GO:0016605 PML body	GO:0030371 translation repressor activity | GO:0002151 G-quadruplex RNA binding | GO:0008266 poly(U) RNA binding | GO:0005515 protein binding | GO:0034046 poly(G) RNA binding | GO:0016853 isomerase activity	-	-	9103|Meleagris gallopavo	Meleagris	Phasianidae	Galliformes	Aves	Chordata	Metazoa	Eukaryota	TRINITY_DN10103_c0_g1	TRINITY_DN10103_c0_g1_i12	PATL1_MOUSE^PATL1_MOUSE^Q:1-1956,H:105-764^75.794%ID^E:0^RecName: Full=Protein PAT1 homolog 1;^Eukaryota; Metazoa; Chordata; Craniata; Vertebrata; Euteleostomi; Mammalia; Eutheria; Euarchontoglires; Glires; Rodentia; Myomorpha; Muroidea; Muridae; Murinae; Mus; Mus	TRINITY_DN10103_c0_g1_i12.p1	319-2277[+]	PATL1_MOUSE^PATL1_MOUSE^Q:1-652,H:105-764^75.946%ID^E:0^RecName: Full=Protein PAT1 homolog 1;^Eukaryota; Metazoa; Chordata; Craniata; Vertebrata; Euteleostomi; Mammalia; Eutheria; Euarchontoglires; Glires; Rodentia; Myomorpha; Muroidea; Muridae; Murinae; Mus; Mus	ENOG4110Q9I^protein associated with topoisomerase II homolog 1 (yeast)	KEGG:mmu:225929`KO:K12617	GO:0030014^cellular_component^CCR4-NOT complex`GO:0005737^cellular_component^cytoplasm`GO:0036464^cellular_component^cytoplasmic ribonucleoprotein granule`GO:0016607^cellular_component^nuclear speck`GO:0000932^cellular_component^P-body`GO:0016605^cellular_component^PML body`GO:0002151^molecular_function^G-quadruplex RNA binding`GO:0034046^molecular_function^poly(G) binding`GO:0008266^molecular_fu…	GO:0030014^cellular_component^CCR4-NOT complex`GO:0005737^cellular_component^cytoplasm`GO:0036464^cellular_component^cytoplasmic ribonucleoprotein granule`GO:0016607^cellular_component^nuclear speck`GO:0000932^cellular_component^P-body`GO:0016605^cellular_component^PML body`GO:0002151^molecular_function^G-quadruplex RNA binding`GO:0034046^molecular_function^poly(G) binding`GO:0008266^molecular_fu…
TRINITY_DN10103_c0_g1_i14	1677	gi|513185832|ref|XP_424206.4| PREDICTED: protein PAT1 homolog 1	519	0	1163.8	GO:0017148 negative regulation of translation | GO:0043928 exonucleolytic nuclear-transcribed mRNA catabolic process involved in deadenylation-dependent decay | GO:0000290 deadenylation-dependent decapping of nuclear-transcribed mRNA | GO:0010607 negative regulation of cytoplasmic mRNA processing body assembly	GO:0016607 nuclear speck | GO:0016605 PML body | GO:0030014 CCR4-NOT complex | GO:0005829 cytosol | GO:0000932 cytoplasmic mRNA processing body	GO:0005515 protein binding | GO:0034046 poly(G) RNA binding | GO:0030371 translation repressor activity | GO:0016853 isomerase activity | GO:0002151 G-quadruplex RNA binding | GO:0008266 poly(U) RNA binding	-	-	9031|Gallus gallus	Gallus	Phasianidae	Galliformes	Aves	Chordata	Metazoa	Eukaryota	TRINITY_DN10103_c0_g1	TRINITY_DN10103_c0_g1_i14	PATL1_MOUSE^PATL1_MOUSE^Q:13-1584,H:1-534^75.327%ID^E:0^RecName: Full=Protein PAT1 homolog 1;^Eukaryota; Metazoa; Chordata; Craniata; Vertebrata; Euteleostomi; Mammalia; Eutheria; Euarchontoglires; Glires; Rodentia; Myomorpha; Muroidea; Muridae; Murinae; Mus; Mus	TRINITY_DN10103_c0_g1_i14.p1	1-1677[+]	PATL1_MOUSE^PATL1_MOUSE^Q:5-528,H:1-534^76.262%ID^E:0^RecName: Full=Protein PAT1 homolog 1;^Eukaryota; Metazoa; Chordata; Craniata; Vertebrata; Euteleostomi; Mammalia; Eutheria; Euarchontoglires; Glires; Rodentia; Myomorpha; Muroidea; Muridae; Murinae; Mus; Mus	ENOG4110Q9I^protein associated with topoisomerase II homolog 1 (yeast)	KEGG:mmu:225929`KO:K12617	GO:0030014^cellular_component^CCR4-NOT complex`GO:0005737^cellular_component^cytoplasm`GO:0036464^cellular_component^cytoplasmic ribonucleoprotein granule`GO:0016607^cellular_component^nuclear speck`GO:0000932^cellular_component^P-body`GO:0016605^cellular_component^PML body`GO:0002151^molecular_function^G-quadruplex RNA binding`GO:0034046^molecular_function^poly(G) binding`GO:0008266^molecular_fu…	GO:0030014^cellular_component^CCR4-NOT complex`GO:0005737^cellular_component^cytoplasm`GO:0036464^cellular_component^cytoplasmic ribonucleoprotein granule`GO:0016607^cellular_component^nuclear speck`GO:0000932^cellular_component^P-body`GO:0016605^cellular_component^PML body`GO:0002151^molecular_function^G-quadruplex RNA binding`GO:0034046^molecular_function^poly(G) binding`GO:0008266^molecular_fu…
TRINITY_DN10103_c0_g1_i5	783	gi|513185832|ref|XP_424206.4| PREDICTED: protein PAT1 homolog 1	234	3.78e-136	477.292	GO:0000290 deadenylation-dependent decapping of nuclear-transcribed mRNA | GO:0017148 negative regulation of translation | GO:0010607 negative regulation of cytoplasmic mRNA processing body assembly	GO:0030014 CCR4-NOT complex | GO:0000932 cytoplasmic mRNA processing body | GO:0016607 nuclear speck | GO:0016605 PML body	GO:0030371 translation repressor activity | GO:0002151 G-quadruplex RNA binding | GO:0008266 poly(U) RNA binding | GO:0034046 poly(G) RNA binding	-	-	9031|Gallus gallus	Gallus	Phasianidae	Galliformes	Aves	Chordata	Metazoa	Eukaryota	TRINITY_DN10103_c0_g1	TRINITY_DN10103_c0_g1_i5	PATL1_PONAB^PATL1_PONAB^Q:112-783,H:460-683^83.929%ID^E:1.79e-127^RecName: Full=Protein PAT1 homolog 1;^Eukaryota; Metazoa; Chordata; Craniata; Vertebrata; Euteleostomi; Mammalia; Eutheria; Euarchontoglires; Primates; Haplorrhini; Catarrhini; Hominidae; Pongo`PATL1_PONAB^PATL1_PONAB^Q:13-111,H:1-33^81.818%ID^E:5.23e-10^RecName: Full=Protein PAT1 homolog 1;^Eukaryota; Metazoa; Chordata; Craniata; …	TRINITY_DN10103_c0_g1_i5.p1	1-783[+]	PATL1_PONAB^PATL1_PONAB^Q:38-261,H:460-683^83.929%ID^E:1.62e-127^RecName: Full=Protein PAT1 homolog 1;^Eukaryota; Metazoa; Chordata; Craniata; Vertebrata; Euteleostomi; Mammalia; Eutheria; Euarchontoglires; Primates; Haplorrhini; Catarrhini; Hominidae; Pongo`PATL1_PONAB^PATL1_PONAB^Q:5-37,H:1-33^81.818%ID^E:4.71e-10^RecName: Full=Protein PAT1 homolog 1;^Eukaryota; Metazoa; Chordata; Craniata; Ver…	ENOG4110Q9I^protein associated with topoisomerase II homolog 1 (yeast)	KEGG:pon:100173027`KO:K12617	GO:0016607^cellular_component^nuclear speck`GO:0000932^cellular_component^P-body`GO:0016605^cellular_component^PML body`GO:0003723^molecular_function^RNA binding`GO:0033962^biological_process^cytoplasmic mRNA processing body assembly`GO:0000290^biological_process^deadenylation-dependent decapping of nuclear-transcribed mRNA	GO:0016607^cellular_component^nuclear speck`GO:0000932^cellular_component^P-body`GO:0016605^cellular_component^PML body`GO:0003723^molecular_function^RNA binding`GO:0033962^biological_process^cytoplasmic mRNA processing body assembly`GO:0000290^biological_process^deadenylation-dependent decapping of nuclear-transcribed mRNA
TRINITY_DN10106_c0_g1_i3	600	gi|71894833|ref|NP_001026599.1| DAZ-associated protein 1	199	2.78e-136	477.735	GO:0007283 spermatogenesis | GO:0030154 cell differentiation | GO:0008283 cell proliferation | GO:0001893 maternal placenta development | GO:0048477 oogenesis	GO:0005737 cytoplasm | GO:0005844 polysome | GO:0005634 nucleus	GO:0035613 RNA stem-loop binding | GO:0000166 nucleotide binding	-	pfam00076 RRM_1 | pfam14259 RRM_6 | pfam13893 RRM_5	9031|Gallus gallus	Gallus	Phasianidae	Galliformes	Aves	Chordata	Metazoa	Eukaryota	TRINITY_DN10106_c0_g1	TRINITY_DN10106_c0_g1_i3	DAZP1_HUMAN^DAZP1_HUMAN^Q:16-597,H:5-198^98.454%ID^E:1.75e-142^RecName: Full=DAZ-associated protein 1;^Eukaryota; Metazoa; Chordata; Craniata; Vertebrata; Euteleostomi; Mammalia; Eutheria; Euarchontoglires; Primates; Haplorrhini; Catarrhini; Hominidae; Homo`DAZP1_HUMAN^DAZP1_HUMAN^Q:322-576,H:4-88^31.765%ID^E:1.56e-08^RecName: Full=DAZ-associated protein 1;^Eukaryota; Metazoa; Chordata; Craniata;…	TRINITY_DN10106_c0_g1_i3.p1	93-692[+]	DAZP1_HUMAN^DAZP1_HUMAN^Q:6-199,H:5-198^98.454%ID^E:1.58e-142^RecName: Full=DAZ-associated protein 1;^Eukaryota; Metazoa; Chordata; Craniata; Vertebrata; Euteleostomi; Mammalia; Eutheria; Euarchontoglires; Primates; Haplorrhini; Catarrhini; Hominidae; Homo`DAZP1_HUMAN^DAZP1_HUMAN^Q:108-192,H:4-88^31.765%ID^E:1.4e-08^RecName: Full=DAZ-associated protein 1;^Eukaryota; Metazoa; Chordata; Craniata; V…	ENOG410YA8Z^Rna-binding protein	KEGG:hsa:26528`KO:K14411	GO:0005829^cellular_component^cytosol`GO:0005654^cellular_component^nucleoplasm`GO:0005634^cellular_component^nucleus`GO:0032991^cellular_component^protein-containing complex`GO:1990904^cellular_component^ribonucleoprotein complex`GO:0003730^molecular_function^mRNA 3'-UTR binding`GO:0034046^molecular_function^poly(G) binding`GO:0008266^molecular_function^poly(U) RNA binding`GO:0003723^molecular_f…	GO:0005829^cellular_component^cytosol`GO:0005654^cellular_component^nucleoplasm`GO:0005634^cellular_component^nucleus`GO:0032991^cellular_component^protein-containing complex`GO:1990904^cellular_component^ribonucleoprotein complex`GO:0003730^molecular_function^mRNA 3'-UTR binding`GO:0034046^molecular_function^poly(G) binding`GO:0008266^molecular_function^poly(U) RNA binding`GO:0003723^molecular_f…
TRINITY_DN10107_c0_g1_i6	960	gi|727057129|ref|XP_010407267.1| PREDICTED: elongation of very long chain fatty acids protein 1	312	4.08e-208	716.462	GO:0019367 fatty acid elongation, saturated fatty acid | GO:0034626 fatty acid elongation, polyunsaturated fatty acid | GO:0030148 sphingolipid biosynthetic process | GO:0034625 fatty acid elongation, monounsaturated fatty acid | GO:0042761 very long-chain fatty acid biosynthetic process	GO:0016021 integral to membrane | GO:0005783 endoplasmic reticulum	GO:0009922 fatty acid elongase activity	2.3.1.199	pfam01151 ELO | pfam01757 Acyl_transf_3 | pfam03798 TRAM_LAG1_CLN8	181096|Corvus cornix	Corvus	Corvidae	Passeriformes	Aves	Chordata	Metazoa	Eukaryota	TRINITY_DN10107_c0_g1	TRINITY_DN10107_c0_g1_i6	ELOV1_MOUSE^ELOV1_MOUSE^Q:88-957,H:1-279^73.448%ID^E:1.91e-159^RecName: Full=Elongation of very long chain fatty acids protein 1 {ECO:0000255|HAMAP-Rule:MF_03201, ECO:0000305};^Eukaryota; Metazoa; Chordata; Craniata; Vertebrata; Euteleostomi; Mammalia; Eutheria; Euarchontoglires; Glires; Rodentia; Myomorpha; Muroidea; Muridae; Murinae; Mus; Mus	TRINITY_DN10107_c0_g1_i6.p1	135-1094[+]	ELOV1_MOUSE^ELOV1_MOUSE^Q:30-319,H:1-279^73.448%ID^E:1.72e-159^RecName: Full=Elongation of very long chain fatty acids protein 1 {ECO:0000255|HAMAP-Rule:MF_03201, ECO:0000305};^Eukaryota; Metazoa; Chordata; Craniata; Vertebrata; Euteleostomi; Mammalia; Eutheria; Euarchontoglires; Glires; Rodentia; Myomorpha; Muroidea; Muridae; Murinae; Mus; Mus	ENOG410XRWT^elongation of very long chain fatty acids protein	KEGG:mmu:54325`KO:K10247	GO:0005783^cellular_component^endoplasmic reticulum`GO:0030176^cellular_component^integral component of endoplasmic reticulum membrane`GO:0102336^molecular_function^3-oxo-arachidoyl-CoA synthase activity`GO:0102337^molecular_function^3-oxo-cerotoyl-CoA synthase activity`GO:0102338^molecular_function^3-oxo-lignoceronyl-CoA synthase activity`GO:0009922^molecular_function^fatty acid elongase activit…	GO:0005783^cellular_component^endoplasmic reticulum`GO:0030176^cellular_component^integral component of endoplasmic reticulum membrane`GO:0102336^molecular_function^3-oxo-arachidoyl-CoA synthase activity`GO:0102337^molecular_function^3-oxo-cerotoyl-CoA synthase activity`GO:0102338^molecular_function^3-oxo-lignoceronyl-CoA synthase activity`GO:0009922^molecular_function^fatty acid elongase activit…
TRINITY_DN10108_c0_g1_i1	4968	gi|513210496|ref|XP_415205.4| PREDICTED: tetratricopeptide repeat protein 28	1627	0	3668.88	GO:0007067 mitosis | GO:0007346 regulation of mitotic cell cycle	GO:0005737 cytoplasm | GO:0030496 midbody | GO:0005813 centrosome	-	-	pfam12770 CHAT | pfam13424 TPR_12 | pfam13414 TPR_11 | pfam13176 TPR_7 | pfam00515 TPR_1 | pfam13181 TPR_8 | pfam07719 TPR_2 | pfam13432 TPR_16 | pfam10579 Rapsyn_N	9031|Gallus gallus	Gallus	Phasianidae	Galliformes	Aves	Chordata	Metazoa	Eukaryota	TRINITY_DN10108_c0_g1	TRINITY_DN10108_c0_g1_i1	TTC28_HUMAN^TTC28_HUMAN^Q:7-4905,H:124-1753^93.325%ID^E:0^RecName: Full=Tetratricopeptide repeat protein 28;^Eukaryota; Metazoa; Chordata; Craniata; Vertebrata; Euteleostomi; Mammalia; Eutheria; Euarchontoglires; Primates; Haplorrhini; Catarrhini; Hominidae; Homo`TTC28_HUMAN^TTC28_HUMAN^Q:1972-3057,H:74-454^25.635%ID^E:2.54e-22^RecName: Full=Tetratricopeptide repeat protein 28;^Eukaryota; Metazoa…	TRINITY_DN10108_c0_g1_i1.p1	116-5083[+]	TTC28_HUMAN^TTC28_HUMAN^Q:3-1635,H:124-1753^93.325%ID^E:0^RecName: Full=Tetratricopeptide repeat protein 28;^Eukaryota; Metazoa; Chordata; Craniata; Vertebrata; Euteleostomi; Mammalia; Eutheria; Euarchontoglires; Primates; Haplorrhini; Catarrhini; Hominidae; Homo`TTC28_HUMAN^TTC28_HUMAN^Q:658-1019,H:74-454^25.635%ID^E:3.6e-22^RecName: Full=Tetratricopeptide repeat protein 28;^Eukaryota; Metazoa; …	COG0457^repeat-containing protein`COG4995^tetratricopeptide repeat domain`ENOG410XP6N^G-protein signaling modulator	KEGG:hsa:23331	GO:0005737^cellular_component^cytoplasm`GO:0005815^cellular_component^microtubule organizing center`GO:0030496^cellular_component^midbody`GO:0000922^cellular_component^spindle pole`GO:0019900^molecular_function^kinase binding`GO:0007049^biological_process^cell cycle`GO:0051301^biological_process^cell division`GO:0007346^biological_process^regulation of mitotic cell cycle	GO:0005737^cellular_component^cytoplasm`GO:0005815^cellular_component^microtubule organizing center`GO:0030496^cellular_component^midbody`GO:0000922^cellular_component^spindle pole`GO:0019900^molecular_function^kinase binding`GO:0007049^biological_process^cell cycle`GO:0051301^biological_process^cell division`GO:0007346^biological_process^regulation of mitotic cell cycle
TRINITY_DN10108_c0_g1_i3	1662	gi|513210496|ref|XP_415205.4| PREDICTED: tetratricopeptide repeat protein 28	553	0	1228.46	GO:0007067 mitosis | GO:0007346 regulation of mitotic cell cycle	GO:0005737 cytoplasm | GO:0030496 midbody | GO:0005813 centrosome	-	-	pfam14105 DUF4278	9031|Gallus gallus	Gallus	Phasianidae	Galliformes	Aves	Chordata	Metazoa	Eukaryota	TRINITY_DN10108_c0_g1	TRINITY_DN10108_c0_g1_i3	TTC28_HUMAN^TTC28_HUMAN^Q:1-1659,H:1927-2481^75.899%ID^E:0^RecName: Full=Tetratricopeptide repeat protein 28;^Eukaryota; Metazoa; Chordata; Craniata; Vertebrata; Euteleostomi; Mammalia; Eutheria; Euarchontoglires; Primates; Haplorrhini; Catarrhini; Hominidae; Homo	TRINITY_DN10108_c0_g1_i3.p1	1421-3082[+]	TTC28_HUMAN^TTC28_HUMAN^Q:1-553,H:1927-2481^75.899%ID^E:0^RecName: Full=Tetratricopeptide repeat protein 28;^Eukaryota; Metazoa; Chordata; Craniata; Vertebrata; Euteleostomi; Mammalia; Eutheria; Euarchontoglires; Primates; Haplorrhini; Catarrhini; Hominidae; Homo	COG0457^repeat-containing protein`COG4995^tetratricopeptide repeat domain`ENOG410XP6N^G-protein signaling modulator	KEGG:hsa:23331	GO:0005737^cellular_component^cytoplasm`GO:0005815^cellular_component^microtubule organizing center`GO:0030496^cellular_component^midbody`GO:0000922^cellular_component^spindle pole`GO:0019900^molecular_function^kinase binding`GO:0007049^biological_process^cell cycle`GO:0051301^biological_process^cell division`GO:0007346^biological_process^regulation of mitotic cell cycle	GO:0005737^cellular_component^cytoplasm`GO:0005815^cellular_component^microtubule organizing center`GO:0030496^cellular_component^midbody`GO:0000922^cellular_component^spindle pole`GO:0019900^molecular_function^kinase binding`GO:0007049^biological_process^cell cycle`GO:0051301^biological_process^cell division`GO:0007346^biological_process^regulation of mitotic cell cycle
TRINITY_DN1011_c0_g1_i13	1401	gi|363730457|ref|XP_418996.3| PREDICTED: UPF0489 protein C5orf22 isoform X2	460	3.32e-304	1035.8	-	-	-	-	pfam12640 UPF0489	9031|Gallus gallus	Gallus	Phasianidae	Galliformes	Aves	Chordata	Metazoa	Eukaryota	TRINITY_DN1011_c0_g1	TRINITY_DN1011_c0_g1_i13	CE022_PONAB^CE022_PONAB^Q:37-1389,H:4-439^65.41%ID^E:0^RecName: Full=UPF0489 protein C5orf22 homolog;^Eukaryota; Metazoa; Chordata; Craniata; Vertebrata; Euteleostomi; Mammalia; Eutheria; Euarchontoglires; Primates; Haplorrhini; Catarrhini; Hominidae; Pongo	TRINITY_DN1011_c0_g1_i13.p1	1-1401[+]	CE022_PONAB^CE022_PONAB^Q:20-463,H:6-439^67.265%ID^E:0^RecName: Full=UPF0489 protein C5orf22 homolog;^Eukaryota; Metazoa; Chordata; Craniata; Vertebrata; Euteleostomi; Mammalia; Eutheria; Euarchontoglires; Primates; Haplorrhini; Catarrhini; Hominidae; Pongo	ENOG41109E9^chromosome 5 open reading frame 22	KEGG:pon:100173663	.	.
TRINITY_DN10112_c0_g2_i3	1116	gi|478621098|ref|NP_001264594.1| angiopoietin-related protein 1 precursor	370	2.72e-261	893.182	GO:0001525 angiogenesis | GO:0007169 transmembrane receptor protein tyrosine kinase signaling pathway	GO:0005615 extracellular space | GO:0070062 extracellular vesicular exosome	GO:0005102 receptor binding	-	pfam00147 Fibrinogen_C	9031|Gallus gallus	Gallus	Phasianidae	Galliformes	Aves	Chordata	Metazoa	Eukaryota	TRINITY_DN10112_c0_g2	TRINITY_DN10112_c0_g2_i3	ANGL1_HUMAN^ANGL1_HUMAN^Q:4-1113,H:124-491^89.189%ID^E:0^RecName: Full=Angiopoietin-related protein 1;^Eukaryota; Metazoa; Chordata; Craniata; Vertebrata; Euteleostomi; Mammalia; Eutheria; Euarchontoglires; Primates; Haplorrhini; Catarrhini; Hominidae; Homo	TRINITY_DN10112_c0_g2_i3.p1	3-1118[+]	ANGL1_HUMAN^ANGL1_HUMAN^Q:2-371,H:124-491^90%ID^E:0^RecName: Full=Angiopoietin-related protein 1;^Eukaryota; Metazoa; Chordata; Craniata; Vertebrata; Euteleostomi; Mammalia; Eutheria; Euarchontoglires; Primates; Haplorrhini; Catarrhini; Hominidae; Homo	ENOG410ZYS4^fibrinogen	KEGG:hsa:9068	GO:0070062^cellular_component^extracellular exosome`GO:0005615^cellular_component^extracellular space`GO:0005102^molecular_function^signaling receptor binding`GO:0007169^biological_process^transmembrane receptor protein tyrosine kinase signaling pathway	GO:0070062^cellular_component^extracellular exosome`GO:0005615^cellular_component^extracellular space`GO:0005102^molecular_function^signaling receptor binding`GO:0007169^biological_process^transmembrane receptor protein tyrosine kinase signaling pathway
TRINITY_DN10112_c0_g3_i1	705	gi|478621098|ref|NP_001264594.1| angiopoietin-related protein 1 precursor	235	3.85e-152	530.441	GO:0001525 angiogenesis | GO:0007169 transmembrane receptor protein tyrosine kinase signaling pathway	GO:0005615 extracellular space | GO:0070062 extracellular vesicular exosome	GO:0005102 receptor binding	-	pfam07798 DUF1640 | pfam11559 ADIP	9031|Gallus gallus	Gallus	Phasianidae	Galliformes	Aves	Chordata	Metazoa	Eukaryota	TRINITY_DN10112_c0_g3	TRINITY_DN10112_c0_g3_i1	ANGL1_HUMAN^ANGL1_HUMAN^Q:79-705,H:28-237^83.81%ID^E:6.78e-122^RecName: Full=Angiopoietin-related protein 1;^Eukaryota; Metazoa; Chordata; Craniata; Vertebrata; Euteleostomi; Mammalia; Eutheria; Euarchontoglires; Primates; Haplorrhini; Catarrhini; Hominidae; Homo	TRINITY_DN10112_c0_g3_i1.p1	1-705[-]	ANGL1_HUMAN^ANGL1_HUMAN^Q:1-235,H:1-237^79.325%ID^E:4.63e-130^RecName: Full=Angiopoietin-related protein 1;^Eukaryota; Metazoa; Chordata; Craniata; Vertebrata; Euteleostomi; Mammalia; Eutheria; Euarchontoglires; Primates; Haplorrhini; Catarrhini; Hominidae; Homo	ENOG410ZYS4^fibrinogen	KEGG:hsa:9068	GO:0070062^cellular_component^extracellular exosome`GO:0005615^cellular_component^extracellular space`GO:0005102^molecular_function^signaling receptor binding`GO:0007169^biological_process^transmembrane receptor protein tyrosine kinase signaling pathway	GO:0070062^cellular_component^extracellular exosome`GO:0005615^cellular_component^extracellular space`GO:0005102^molecular_function^signaling receptor binding`GO:0007169^biological_process^transmembrane receptor protein tyrosine kinase signaling pathway
TRINITY_DN10113_c0_g1_i1	990	gi|733900316|ref|XP_010714002.1| PREDICTED: D-3-phosphoglycerate dehydrogenase	264	7.26e-172	595.991	GO:0070314 G1 to G0 transition | GO:0055114 oxidation-reduction process | GO:0021510 spinal cord development | GO:0006544 glycine metabolic process | GO:0019530 taurine metabolic process | GO:0021915 neural tube development | GO:0010468 regulation of gene expression | GO:0006541 glutamine metabolic process | GO:0031175 neuron projection development | GO:0006566 threonine metabolic process | GO:00…	GO:0070062 extracellular vesicular exosome	GO:0051287 NAD binding | GO:0004617 phosphoglycerate dehydrogenase activity	1.1.1.95	pfam00389 2-Hacid_dh | pfam02826 2-Hacid_dh_C	9103|Meleagris gallopavo	Meleagris	Phasianidae	Galliformes	Aves	Chordata	Metazoa	Eukaryota	TRINITY_DN10113_c0_g1	TRINITY_DN10113_c0_g1_i1	SERA_MACFA^SERA_MACFA^Q:1-792,H:1-264^83.333%ID^E:3.58e-162^RecName: Full=D-3-phosphoglycerate dehydrogenase;^Eukaryota; Metazoa; Chordata; Craniata; Vertebrata; Euteleostomi; Mammalia; Eutheria; Euarchontoglires; Primates; Haplorrhini; Catarrhini; Cercopithecidae; Cercopithecinae; Macaca`SERA_MACFA^SERA_MACFA^Q:864-989,H:262-303^73.81%ID^E:1.52e-12^RecName: Full=D-3-phosphoglycerate dehydrogenas…	TRINITY_DN10113_c0_g1_i1.p1	120-1109[+]	SERA_HUMAN^SERA_HUMAN^Q:1-264,H:1-264^82.955%ID^E:4.05e-162^RecName: Full=D-3-phosphoglycerate dehydrogenase;^Eukaryota; Metazoa; Chordata; Craniata; Vertebrata; Euteleostomi; Mammalia; Eutheria; Euarchontoglires; Primates; Haplorrhini; Catarrhini; Hominidae; Homo	COG0111^Dehydrogenase	KEGG:hsa:26227`KO:K00058	GO:0030060^molecular_function^L-malate dehydrogenase activity`GO:0051287^molecular_function^NAD binding`GO:0004617^molecular_function^phosphoglycerate dehydrogenase activity`GO:0006564^biological_process^L-serine biosynthetic process	GO:0005829^cellular_component^cytosol`GO:0070062^cellular_component^extracellular exosome`GO:0009055^molecular_function^electron transfer activity`GO:0030060^molecular_function^L-malate dehydrogenase activity`GO:0051287^molecular_function^NAD binding`GO:0004617^molecular_function^phosphoglycerate dehydrogenase activity`GO:0007420^biological_process^brain development`GO:0006520^biological_process^…
TRINITY_DN10113_c0_g1_i10	915	gi|363736327|ref|XP_422226.2| PREDICTED: d-3-phosphoglycerate dehydrogenase	239	2.44e-155	541.07	GO:0070314 G1 to G0 transition | GO:0055114 oxidation-reduction process | GO:0021510 spinal cord development | GO:0006544 glycine metabolic process | GO:0019530 taurine metabolic process | GO:0021915 neural tube development | GO:0010468 regulation of gene expression | GO:0006541 glutamine metabolic process | GO:0031175 neuron projection development | GO:0006566 threonine metabolic process | GO:00…	GO:0070062 extracellular vesicular exosome	GO:0051287 NAD binding | GO:0004617 phosphoglycerate dehydrogenase activity	-	pfam02826 2-Hacid_dh_C | pfam00389 2-Hacid_dh	9031|Gallus gallus	Gallus	Phasianidae	Galliformes	Aves	Chordata	Metazoa	Eukaryota	TRINITY_DN10113_c0_g1	TRINITY_DN10113_c0_g1_i10	SERA_RAT^SERA_RAT^Q:196-900,H:111-347^78.903%ID^E:1.44e-137^RecName: Full=D-3-phosphoglycerate dehydrogenase;^Eukaryota; Metazoa; Chordata; Craniata; Vertebrata; Euteleostomi; Mammalia; Eutheria; Euarchontoglires; Glires; Rodentia; Myomorpha; Muroidea; Muridae; Murinae; Rattus	TRINITY_DN10113_c0_g1_i10.p1	3-917[+]	SERA_RAT^SERA_RAT^Q:66-300,H:111-347^78.903%ID^E:1.29e-137^RecName: Full=D-3-phosphoglycerate dehydrogenase;^Eukaryota; Metazoa; Chordata; Craniata; Vertebrata; Euteleostomi; Mammalia; Eutheria; Euarchontoglires; Glires; Rodentia; Myomorpha; Muroidea; Muridae; Murinae; Rattus	COG0111^Dehydrogenase	KEGG:rno:58835`KO:K00058	GO:0051287^molecular_function^NAD binding`GO:0004617^molecular_function^phosphoglycerate dehydrogenase activity`GO:0006520^biological_process^cellular amino acid metabolic process`GO:0070314^biological_process^G1 to G0 transition`GO:0009448^biological_process^gamma-aminobutyric acid metabolic process`GO:0021782^biological_process^glial cell development`GO:0006541^biological_process^glutamine meta…	GO:0051287^molecular_function^NAD binding`GO:0004617^molecular_function^phosphoglycerate dehydrogenase activity`GO:0006520^biological_process^cellular amino acid metabolic process`GO:0070314^biological_process^G1 to G0 transition`GO:0009448^biological_process^gamma-aminobutyric acid metabolic process`GO:0021782^biological_process^glial cell development`GO:0006541^biological_process^glutamine meta…
TRINITY_DN10113_c0_g1_i14	723	gi|733900316|ref|XP_010714002.1| PREDICTED: D-3-phosphoglycerate dehydrogenase	170	1.46e-106	378.966	GO:0070314 G1 to G0 transition | GO:0055114 oxidation-reduction process | GO:0021510 spinal cord development | GO:0006544 glycine metabolic process | GO:0019530 taurine metabolic process | GO:0021915 neural tube development | GO:0010468 regulation of gene expression | GO:0006541 glutamine metabolic process | GO:0031175 neuron projection development | GO:0006566 threonine metabolic process | GO:00…	GO:0070062 extracellular vesicular exosome	GO:0051287 NAD binding | GO:0004617 phosphoglycerate dehydrogenase activity	-	pfam00389 2-Hacid_dh	9103|Meleagris gallopavo	Meleagris	Phasianidae	Galliformes	Aves	Chordata	Metazoa	Eukaryota	TRINITY_DN10113_c0_g1	TRINITY_DN10113_c0_g1_i14	SERA_MACFA^SERA_MACFA^Q:1-510,H:1-170^82.353%ID^E:2.7e-99^RecName: Full=D-3-phosphoglycerate dehydrogenase;^Eukaryota; Metazoa; Chordata; Craniata; Vertebrata; Euteleostomi; Mammalia; Eutheria; Euarchontoglires; Primates; Haplorrhini; Catarrhini; Cercopithecidae; Cercopithecinae; Macaca`SERA_MACFA^SERA_MACFA^Q:579-722,H:170-217^85.417%ID^E:2.7e-99^RecName: Full=D-3-phosphoglycerate dehydrogenase;…	TRINITY_DN10113_c0_g1_i14.p1	120-842[+]	SERA_MOUSE^SERA_MOUSE^Q:1-203,H:1-211^71.564%ID^E:1.14e-95^RecName: Full=D-3-phosphoglycerate dehydrogenase;^Eukaryota; Metazoa; Chordata; Craniata; Vertebrata; Euteleostomi; Mammalia; Eutheria; Euarchontoglires; Glires; Rodentia; Myomorpha; Muroidea; Muridae; Murinae; Mus; Mus	COG0111^Dehydrogenase	KEGG:mmu:236539`KO:K00058	GO:0030060^molecular_function^L-malate dehydrogenase activity`GO:0051287^molecular_function^NAD binding`GO:0004617^molecular_function^phosphoglycerate dehydrogenase activity`GO:0006564^biological_process^L-serine biosynthetic process	GO:0043209^cellular_component^myelin sheath`GO:0051287^molecular_function^NAD binding`GO:0004617^molecular_function^phosphoglycerate dehydrogenase activity`GO:0006520^biological_process^cellular amino acid metabolic process`GO:0070314^biological_process^G1 to G0 transition`GO:0009448^biological_process^gamma-aminobutyric acid metabolic process`GO:0021782^biological_process^glial cell development`…
TRINITY_DN10113_c0_g1_i8	1506	gi|363736327|ref|XP_422226.2| PREDICTED: d-3-phosphoglycerate dehydrogenase	477	2.46e-312	1062.82	GO:0070314 G1 to G0 transition | GO:0055114 oxidation-reduction process | GO:0021510 spinal cord development | GO:0006544 glycine metabolic process | GO:0019530 taurine metabolic process | GO:0021915 neural tube development | GO:0010468 regulation of gene expression | GO:0006541 glutamine metabolic process | GO:0031175 neuron projection development | GO:0006566 threonine metabolic process | GO:00…	GO:0070062 extracellular vesicular exosome	GO:0051287 NAD binding | GO:0004617 phosphoglycerate dehydrogenase activity	1.1.1.95	pfam00389 2-Hacid_dh | pfam02826 2-Hacid_dh_C	9031|Gallus gallus	Gallus	Phasianidae	Galliformes	Aves	Chordata	Metazoa	Eukaryota	TRINITY_DN10113_c0_g1	TRINITY_DN10113_c0_g1_i8	SERA_MOUSE^SERA_MOUSE^Q:1-1431,H:1-485^69.897%ID^E:0^RecName: Full=D-3-phosphoglycerate dehydrogenase;^Eukaryota; Metazoa; Chordata; Craniata; Vertebrata; Euteleostomi; Mammalia; Eutheria; Euarchontoglires; Glires; Rodentia; Myomorpha; Muroidea; Muridae; Murinae; Mus; Mus	TRINITY_DN10113_c0_g1_i8.p1	120-1625[+]	SERA_MOUSE^SERA_MOUSE^Q:1-477,H:1-485^69.897%ID^E:0^RecName: Full=D-3-phosphoglycerate dehydrogenase;^Eukaryota; Metazoa; Chordata; Craniata; Vertebrata; Euteleostomi; Mammalia; Eutheria; Euarchontoglires; Glires; Rodentia; Myomorpha; Muroidea; Muridae; Murinae; Mus; Mus	COG0111^Dehydrogenase	KEGG:mmu:236539`KO:K00058	GO:0043209^cellular_component^myelin sheath`GO:0051287^molecular_function^NAD binding`GO:0004617^molecular_function^phosphoglycerate dehydrogenase activity`GO:0006520^biological_process^cellular amino acid metabolic process`GO:0070314^biological_process^G1 to G0 transition`GO:0009448^biological_process^gamma-aminobutyric acid metabolic process`GO:0021782^biological_process^glial cell development`…	GO:0043209^cellular_component^myelin sheath`GO:0051287^molecular_function^NAD binding`GO:0004617^molecular_function^phosphoglycerate dehydrogenase activity`GO:0006520^biological_process^cellular amino acid metabolic process`GO:0070314^biological_process^G1 to G0 transition`GO:0009448^biological_process^gamma-aminobutyric acid metabolic process`GO:0021782^biological_process^glial cell development`…
TRINITY_DN10113_c0_g1_i9	990	gi|363736327|ref|XP_422226.2| PREDICTED: d-3-phosphoglycerate dehydrogenase	205	6.96e-132	463.119	GO:0070314 G1 to G0 transition | GO:0055114 oxidation-reduction process | GO:0021510 spinal cord development | GO:0006544 glycine metabolic process | GO:0019530 taurine metabolic process | GO:0021915 neural tube development | GO:0010468 regulation of gene expression | GO:0006541 glutamine metabolic process | GO:0031175 neuron projection development | GO:0006566 threonine metabolic process | GO:00…	GO:0070062 extracellular vesicular exosome	GO:0051287 NAD binding | GO:0004617 phosphoglycerate dehydrogenase activity	-	pfam02826 2-Hacid_dh_C | pfam00389 2-Hacid_dh	9031|Gallus gallus	Gallus	Phasianidae	Galliformes	Aves	Chordata	Metazoa	Eukaryota	TRINITY_DN10113_c0_g1	TRINITY_DN10113_c0_g1_i9	SERA_HUMAN^SERA_HUMAN^Q:196-810,H:111-317^80.676%ID^E:1.2e-120^RecName: Full=D-3-phosphoglycerate dehydrogenase;^Eukaryota; Metazoa; Chordata; Craniata; Vertebrata; Euteleostomi; Mammalia; Eutheria; Euarchontoglires; Primates; Haplorrhini; Catarrhini; Hominidae; Homo	TRINITY_DN10113_c0_g1_i9.p1	3-992[+]	SERA_HUMAN^SERA_HUMAN^Q:66-270,H:111-317^80.676%ID^E:1.08e-120^RecName: Full=D-3-phosphoglycerate dehydrogenase;^Eukaryota; Metazoa; Chordata; Craniata; Vertebrata; Euteleostomi; Mammalia; Eutheria; Euarchontoglires; Primates; Haplorrhini; Catarrhini; Hominidae; Homo	COG0111^Dehydrogenase	KEGG:hsa:26227`KO:K00058	GO:0005829^cellular_component^cytosol`GO:0070062^cellular_component^extracellular exosome`GO:0009055^molecular_function^electron transfer activity`GO:0030060^molecular_function^L-malate dehydrogenase activity`GO:0051287^molecular_function^NAD binding`GO:0004617^molecular_function^phosphoglycerate dehydrogenase activity`GO:0007420^biological_process^brain development`GO:0006520^biological_process^…	GO:0005829^cellular_component^cytosol`GO:0070062^cellular_component^extracellular exosome`GO:0009055^molecular_function^electron transfer activity`GO:0030060^molecular_function^L-malate dehydrogenase activity`GO:0051287^molecular_function^NAD binding`GO:0004617^molecular_function^phosphoglycerate dehydrogenase activity`GO:0007420^biological_process^brain development`GO:0006520^biological_process^…
TRINITY_DN10114_c0_g1_i1	1203	gi|683898589|ref|XP_009101169.1| PREDICTED: WD repeat and FYVE domain-containing protein 2	400	3.24e-280	956.075	-	-	GO:0046872 metal ion binding	-	pfam01363 FYVE | pfam00400 WD40	9135|Serinus canaria	Serinus	Fringillidae	Passeriformes	Aves	Chordata	Metazoa	Eukaryota	TRINITY_DN10114_c0_g1	TRINITY_DN10114_c0_g1_i1	WDFY2_HUMAN^WDFY2_HUMAN^Q:1-1200,H:1-400^92.75%ID^E:0^RecName: Full=WD repeat and FYVE domain-containing protein 2;^Eukaryota; Metazoa; Chordata; Craniata; Vertebrata; Euteleostomi; Mammalia; Eutheria; Euarchontoglires; Primates; Haplorrhini; Catarrhini; Hominidae; Homo	TRINITY_DN10114_c0_g1_i1.p1	138-1340[+]	WDFY2_HUMAN^WDFY2_HUMAN^Q:1-400,H:1-400^92.75%ID^E:0^RecName: Full=WD repeat and FYVE domain-containing protein 2;^Eukaryota; Metazoa; Chordata; Craniata; Vertebrata; Euteleostomi; Mammalia; Eutheria; Euarchontoglires; Primates; Haplorrhini; Catarrhini; Hominidae; Homo	COG2319^wd repeat	KEGG:hsa:115825`KO:K23532	GO:0005769^cellular_component^early endosome`GO:0031982^cellular_component^vesicle`GO:0046872^molecular_function^metal ion binding`GO:0045600^biological_process^positive regulation of fat cell differentiation`GO:0001934^biological_process^positive regulation of protein phosphorylation	GO:0005769^cellular_component^early endosome`GO:0031982^cellular_component^vesicle`GO:0046872^molecular_function^metal ion binding`GO:0045600^biological_process^positive regulation of fat cell differentiation`GO:0001934^biological_process^positive regulation of protein phosphorylation
TRINITY_DN10117_c0_g1_i8	855	gi|733924553|ref|XP_010723508.1| PREDICTED: galactose-1-phosphate uridylyltransferase	265	2.14e-180	624.337	GO:0002064 epithelial cell development | GO:0006012 galactose metabolic process | GO:0033580 protein galactosylation at cell surface | GO:0060046 regulation of acrosome reaction | GO:0051270 regulation of cellular component movement | GO:0030259 lipid glycosylation | GO:0048754 branching morphogenesis of a tube | GO:0060055 angiogenesis involved in wound healing | GO:0019221 cytokine-mediated sig…	GO:0031526 brush border membrane | GO:0070062 extracellular vesicular exosome | GO:0016021 integral to membrane | GO:0030057 desmosome | GO:0030112 glycocalyx | GO:0016323 basolateral plasma membrane | GO:0032580 Golgi cisterna membrane | GO:0009897 external side of plasma membrane | GO:0000138 Golgi trans cisterna	GO:0042803 protein homodimerization activity | GO:0003831 beta-N-acetylglucosaminylglycopeptide beta-1,4-galactosyltransferase activity | GO:0047276 N-acetyllactosaminide 3-alpha-galactosyltransferase activity | GO:0005534 galactose binding | GO:0030145 manganese ion binding | GO:0048487 beta-tubulin binding | GO:0004896 cytokine receptor activity | GO:0003945 N-acetyllactosamine synthase activit…	-	pfam02744 GalP_UDP_tr_C | pfam01087 GalP_UDP_transf	9103|Meleagris gallopavo	Meleagris	Phasianidae	Galliformes	Aves	Chordata	Metazoa	Eukaryota	TRINITY_DN10117_c0_g1	TRINITY_DN10117_c0_g1_i8	GALT_MOUSE^GALT_MOUSE^Q:46-816,H:112-368^78.988%ID^E:2.41e-148^RecName: Full=Galactose-1-phosphate uridylyltransferase;^Eukaryota; Metazoa; Chordata; Craniata; Vertebrata; Euteleostomi; Mammalia; Eutheria; Euarchontoglires; Glires; Rodentia; Myomorpha; Muroidea; Muridae; Murinae; Mus; Mus	TRINITY_DN10117_c0_g1_i8.p1	358-1212[+]	GALT_MOUSE^GALT_MOUSE^Q:16-272,H:112-368^78.988%ID^E:1.7e-148^RecName: Full=Galactose-1-phosphate uridylyltransferase;^Eukaryota; Metazoa; Chordata; Craniata; Vertebrata; Euteleostomi; Mammalia; Eutheria; Euarchontoglires; Glires; Rodentia; Myomorpha; Muroidea; Muridae; Murinae; Mus; Mus	COG1085^galactose-1-phosphate uridylyltransferase	KEGG:mmu:14430`KO:K00965	GO:0005737^cellular_component^cytoplasm`GO:0005794^cellular_component^Golgi apparatus`GO:0008108^molecular_function^UDP-glucose:hexose-1-phosphate uridylyltransferase activity`GO:0008270^molecular_function^zinc ion binding`GO:0033499^biological_process^galactose catabolic process via UDP-galactose`GO:0006012^biological_process^galactose metabolic process`GO:0061623^biological_process^glycolytic p…	GO:0005737^cellular_component^cytoplasm`GO:0005794^cellular_component^Golgi apparatus`GO:0008108^molecular_function^UDP-glucose:hexose-1-phosphate uridylyltransferase activity`GO:0008270^molecular_function^zinc ion binding`GO:0033499^biological_process^galactose catabolic process via UDP-galactose`GO:0006012^biological_process^galactose metabolic process`GO:0061623^biological_process^glycolytic p…
TRINITY_DN10117_c0_g1_i9	663	gi|363744347|ref|XP_429060.3| PREDICTED: galactose-1-phosphate uridylyltransferase isoform X2	170	1.26e-115	409.084	GO:0002064 epithelial cell development | GO:0006012 galactose metabolic process | GO:0033580 protein galactosylation at cell surface | GO:0060046 regulation of acrosome reaction | GO:0051270 regulation of cellular component movement | GO:0030259 lipid glycosylation | GO:0048754 branching morphogenesis of a tube | GO:0060055 angiogenesis involved in wound healing | GO:0019221 cytokine-mediated sig…	GO:0031526 brush border membrane | GO:0070062 extracellular vesicular exosome | GO:0016021 integral to membrane | GO:0030057 desmosome | GO:0030112 glycocalyx | GO:0016323 basolateral plasma membrane | GO:0032580 Golgi cisterna membrane | GO:0009897 external side of plasma membrane | GO:0000138 Golgi trans cisterna	GO:0042803 protein homodimerization activity | GO:0003831 beta-N-acetylglucosaminylglycopeptide beta-1,4-galactosyltransferase activity | GO:0047276 N-acetyllactosaminide 3-alpha-galactosyltransferase activity | GO:0005534 galactose binding | GO:0030145 manganese ion binding | GO:0048487 beta-tubulin binding | GO:0004896 cytokine receptor activity | GO:0003945 N-acetyllactosamine synthase activit…	-	pfam01087 GalP_UDP_transf	9031|Gallus gallus	Gallus	Phasianidae	Galliformes	Aves	Chordata	Metazoa	Eukaryota	TRINITY_DN10117_c0_g1	TRINITY_DN10117_c0_g1_i9	GALT_MOUSE^GALT_MOUSE^Q:510-1,H:91-260^77.059%ID^E:1.4e-93^RecName: Full=Galactose-1-phosphate uridylyltransferase;^Eukaryota; Metazoa; Chordata; Craniata; Vertebrata; Euteleostomi; Mammalia; Eutheria; Euarchontoglires; Glires; Rodentia; Myomorpha; Muroidea; Muridae; Murinae; Mus; Mus`GALT_MOUSE^GALT_MOUSE^Q:662-507,H:34-85^76.923%ID^E:1.4e-93^RecName: Full=Galactose-1-phosphate uridylyltransfera…	TRINITY_DN10117_c0_g1_i9.p1	88-750[-]	.	COG1085^galactose-1-phosphate uridylyltransferase	KEGG:mmu:14430`KO:K00965	GO:0005737^cellular_component^cytoplasm`GO:0005794^cellular_component^Golgi apparatus`GO:0008108^molecular_function^UDP-glucose:hexose-1-phosphate uridylyltransferase activity`GO:0008270^molecular_function^zinc ion binding`GO:0033499^biological_process^galactose catabolic process via UDP-galactose`GO:0006012^biological_process^galactose metabolic process`GO:0061623^biological_process^glycolytic p…	.
TRINITY_DN10118_c0_g1_i6	1515	gi|326926160|ref|XP_003209272.1| PREDICTED: 60S ribosomal export protein NMD3	504	0	1169.56	GO:0000055 ribosomal large subunit export from nucleus | GO:0015031 protein transport	GO:0005737 cytoplasm | GO:0005730 nucleolus | GO:0005654 nucleoplasm	GO:0043023 ribosomal large subunit binding	-	pfam04981 NMD3	9103|Meleagris gallopavo	Meleagris	Phasianidae	Galliformes	Aves	Chordata	Metazoa	Eukaryota	TRINITY_DN10118_c0_g1	TRINITY_DN10118_c0_g1_i6	NMD3_XENTR^NMD3_XENTR^Q:1-1512,H:1-504^82.937%ID^E:0^RecName: Full=60S ribosomal export protein NMD3;^Eukaryota; Metazoa; Chordata; Craniata; Vertebrata; Euteleostomi; Amphibia; Batrachia; Anura; Pipoidea; Pipidae; Xenopodinae; Xenopus; Silurana	TRINITY_DN10118_c0_g1_i6.p1	91-1605[+]	NMD3_XENTR^NMD3_XENTR^Q:1-504,H:1-504^82.937%ID^E:0^RecName: Full=60S ribosomal export protein NMD3;^Eukaryota; Metazoa; Chordata; Craniata; Vertebrata; Euteleostomi; Amphibia; Batrachia; Anura; Pipoidea; Pipidae; Xenopodinae; Xenopus; Silurana	COG1499^60S ribosomal export protein Nmd3	KEGG:xtr:394998`KO:K07562	GO:0005737^cellular_component^cytoplasm`GO:0005730^cellular_component^nucleolus`GO:0005654^cellular_component^nucleoplasm`GO:0005634^cellular_component^nucleus`GO:0043023^molecular_function^ribosomal large subunit binding`GO:0000055^biological_process^ribosomal large subunit export from nucleus	GO:0005737^cellular_component^cytoplasm`GO:0005730^cellular_component^nucleolus`GO:0005654^cellular_component^nucleoplasm`GO:0005634^cellular_component^nucleus`GO:0043023^molecular_function^ribosomal large subunit binding`GO:0000055^biological_process^ribosomal large subunit export from nucleus
TRINITY_DN10119_c0_g2_i6	1092	gi|476007902|ref|NP_001264357.1| protein phosphatase 1 regulatory subunit 7 isoform 1	348	6.51e-215	739.05	GO:0006200 ATP catabolic process	GO:0070062 extracellular vesicular exosome | GO:0005634 nucleus	GO:0003676 nucleic acid binding | GO:0008026 ATP-dependent helicase activity | GO:0005524 ATP binding	-	pfam12799 LRR_4 | pfam13855 LRR_8	9031|Gallus gallus	Gallus	Phasianidae	Galliformes	Aves	Chordata	Metazoa	Eukaryota	TRINITY_DN10119_c0_g2	TRINITY_DN10119_c0_g2_i6	PP1R7_RAT^PP1R7_RAT^Q:130-1089,H:39-360^83.851%ID^E:0^RecName: Full=Protein phosphatase 1 regulatory subunit 7;^Eukaryota; Metazoa; Chordata; Craniata; Vertebrata; Euteleostomi; Mammalia; Eutheria; Euarchontoglires; Glires; Rodentia; Myomorpha; Muroidea; Muridae; Murinae; Rattus	TRINITY_DN10119_c0_g2_i6.p1	2-1093[+]	PP1R7_RAT^PP1R7_RAT^Q:44-363,H:39-360^83.851%ID^E:0^RecName: Full=Protein phosphatase 1 regulatory subunit 7;^Eukaryota; Metazoa; Chordata; Craniata; Vertebrata; Euteleostomi; Mammalia; Eutheria; Euarchontoglires; Glires; Rodentia; Myomorpha; Muroidea; Muridae; Murinae; Rattus	COG4886^leucine Rich Repeat	KEGG:rno:301618`KO:K17550	GO:0005694^cellular_component^chromosome`GO:0005634^cellular_component^nucleus`GO:0007059^biological_process^chromosome segregation`GO:0035307^biological_process^positive regulation of protein dephosphorylation	GO:0005694^cellular_component^chromosome`GO:0005634^cellular_component^nucleus`GO:0007059^biological_process^chromosome segregation`GO:0035307^biological_process^positive regulation of protein dephosphorylation
TRINITY_DN10123_c0_g1_i6	1455	gi|733894662|ref|XP_010711821.1| PREDICTED: cytochrome P450 20A1 isoform X3	440	1.3e-290	990.621	GO:0055114 oxidation-reduction process	GO:0016021 integral to membrane	GO:0020037 heme binding | GO:0016705 oxidoreductase activity, acting on paired donors, with incorporation or reduction of molecular oxygen | GO:0004497 monooxygenase activity | GO:0005506 iron ion binding	-	pfam00067 p450 | pfam09821 ABC_transp	9103|Meleagris gallopavo	Meleagris	Phasianidae	Galliformes	Aves	Chordata	Metazoa	Eukaryota	TRINITY_DN10123_c0_g1	TRINITY_DN10123_c0_g1_i6	CP20A_HUMAN^CP20A_HUMAN^Q:118-1449,H:19-461^72.973%ID^E:0^RecName: Full=Cytochrome P450 20A1;^Eukaryota; Metazoa; Chordata; Craniata; Vertebrata; Euteleostomi; Mammalia; Eutheria; Euarchontoglires; Primates; Haplorrhini; Catarrhini; Hominidae; Homo	TRINITY_DN10123_c0_g1_i6.p1	2-1456[+]	CP20A_HUMAN^CP20A_HUMAN^Q:40-483,H:19-461^72.973%ID^E:0^RecName: Full=Cytochrome P450 20A1;^Eukaryota; Metazoa; Chordata; Craniata; Vertebrata; Euteleostomi; Mammalia; Eutheria; Euarchontoglires; Primates; Haplorrhini; Catarrhini; Hominidae; Homo	COG2124^Cytochrome p450	KEGG:hsa:57404`KO:K07435	GO:0016021^cellular_component^integral component of membrane`GO:0016020^cellular_component^membrane`GO:0020037^molecular_function^heme binding`GO:0005506^molecular_function^iron ion binding`GO:0004497^molecular_function^monooxygenase activity`GO:0016705^molecular_function^oxidoreductase activity, acting on paired donors, with incorporation or reduction of molecular oxygen	GO:0016021^cellular_component^integral component of membrane`GO:0016020^cellular_component^membrane`GO:0020037^molecular_function^heme binding`GO:0005506^molecular_function^iron ion binding`GO:0004497^molecular_function^monooxygenase activity`GO:0016705^molecular_function^oxidoreductase activity, acting on paired donors, with incorporation or reduction of molecular oxygen
TRINITY_DN10125_c0_g1_i2	813	gi|733916190|ref|XP_010720240.1| PREDICTED: E3 ubiquitin-protein ligase TRIM39-like, partial	270	5.35e-174	603.077	GO:0060765 regulation of androgen receptor signaling pathway | GO:0051865 protein autoubiquitination | GO:0007275 multicellular organismal development | GO:0050911 detection of chemical stimulus involved in sensory perception of smell | GO:0007186 G-protein coupled receptor signaling pathway	GO:0016021 integral to membrane | GO:0005730 nucleolus | GO:0005694 chromosome | GO:0005794 Golgi apparatus | GO:0005886 plasma membrane	GO:0004984 olfactory receptor activity | GO:0003723 RNA binding | GO:0050681 androgen receptor binding | GO:0008270 zinc ion binding | GO:0035035 histone acetyltransferase binding | GO:0004930 G-protein coupled receptor activity | GO:0004842 ubiquitin-protein ligase activity	-	pfam00622 SPRY | pfam13765 PRY	9103|Meleagris gallopavo	Meleagris	Phasianidae	Galliformes	Aves	Chordata	Metazoa	Eukaryota	TRINITY_DN10125_c0_g1	TRINITY_DN10125_c0_g1_i2	TRI39_RAT^TRI39_RAT^Q:100-768,H:258-481^50.222%ID^E:3.77e-68^RecName: Full=E3 ubiquitin-protein ligase TRIM39;^Eukaryota; Metazoa; Chordata; Craniata; Vertebrata; Euteleostomi; Mammalia; Eutheria; Euarchontoglires; Glires; Rodentia; Myomorpha; Muroidea; Muridae; Murinae; Rattus	TRINITY_DN10125_c0_g1_i2.p1	205-1017[+]	TRI39_MOUSE^TRI39_MOUSE^Q:2-256,H:226-481^47.471%ID^E:7.53e-73^RecName: Full=E3 ubiquitin-protein ligase TRIM39;^Eukaryota; Metazoa; Chordata; Craniata; Vertebrata; Euteleostomi; Mammalia; Eutheria; Euarchontoglires; Glires; Rodentia; Myomorpha; Muroidea; Muridae; Murinae; Mus; Mus	ENOG410YDPJ^Tripartite motif containing 39	KEGG:mmu:79263`KO:K12015	GO:0005829^cellular_component^cytosol`GO:0005739^cellular_component^mitochondrion`GO:0005634^cellular_component^nucleus`GO:0042802^molecular_function^identical protein binding`GO:0016740^molecular_function^transferase activity`GO:0008270^molecular_function^zinc ion binding`GO:0006915^biological_process^apoptotic process`GO:0007095^biological_process^mitotic G2 DNA damage checkpoint`GO:0043124^bio…	GO:0005829^cellular_component^cytosol`GO:0005739^cellular_component^mitochondrion`GO:0005634^cellular_component^nucleus`GO:0042802^molecular_function^identical protein binding`GO:0016740^molecular_function^transferase activity`GO:0008270^molecular_function^zinc ion binding`GO:0006915^biological_process^apoptotic process`GO:0007095^biological_process^mitotic G2 DNA damage checkpoint`GO:0043124^bio…
TRINITY_DN10127_c0_g3_i2	2727	gi|513207151|ref|XP_414574.3| PREDICTED: gem-associated protein 5 isoform X2	858	0	1975.65	GO:0006461 protein complex assembly | GO:0000387 spliceosomal snRNP assembly | GO:0034660 ncRNA metabolic process	GO:0005829 cytosol | GO:0032797 SMN complex | GO:0034719 SMN-Sm protein complex	GO:0005515 protein binding | GO:0017069 snRNA binding	-	pfam00400 WD40	9031|Gallus gallus	Gallus	Phasianidae	Galliformes	Aves	Chordata	Metazoa	Eukaryota	TRINITY_DN10127_c0_g3	TRINITY_DN10127_c0_g3_i2	GEMI5_MOUSE^GEMI5_MOUSE^Q:31-2724,H:11-910^67.692%ID^E:0^RecName: Full=Gem-associated protein 5;^Eukaryota; Metazoa; Chordata; Craniata; Vertebrata; Euteleostomi; Mammalia; Eutheria; Euarchontoglires; Glires; Rodentia; Myomorpha; Muroidea; Muridae; Murinae; Mus; Mus	TRINITY_DN10127_c0_g3_i2.p1	1-2727[+]	GEMI5_HUMAN^GEMI5_HUMAN^Q:6-908,H:6-911^67.068%ID^E:0^RecName: Full=Gem-associated protein 5;^Eukaryota; Metazoa; Chordata; Craniata; Vertebrata; Euteleostomi; Mammalia; Eutheria; Euarchontoglires; Primates; Haplorrhini; Catarrhini; Hominidae; Homo	ENOG410XTH3^gem (nuclear organelle) associated protein 5	KEGG:hsa:25929`KO:K13133	GO:0005737^cellular_component^cytoplasm`GO:0005829^cellular_component^cytosol`GO:0097504^cellular_component^Gemini of coiled bodies`GO:0016604^cellular_component^nuclear body`GO:0005654^cellular_component^nucleoplasm`GO:0032797^cellular_component^SMN complex`GO:0034718^cellular_component^SMN-Gemin2 complex`GO:0034719^cellular_component^SMN-Sm protein complex`GO:0003730^molecular_function^mRNA 3'-…	GO:0005737^cellular_component^cytoplasm`GO:0005829^cellular_component^cytosol`GO:0097504^cellular_component^Gemini of coiled bodies`GO:0016020^cellular_component^membrane`GO:0016604^cellular_component^nuclear body`GO:0005654^cellular_component^nucleoplasm`GO:0032797^cellular_component^SMN complex`GO:0034718^cellular_component^SMN-Gemin2 complex`GO:0034719^cellular_component^SMN-Sm protein complex…
TRINITY_DN10127_c0_g3_i4	3903	gi|513207151|ref|XP_414574.3| PREDICTED: gem-associated protein 5 isoform X2	1300	0	2897.78	GO:0006461 protein complex assembly | GO:0000387 spliceosomal snRNP assembly | GO:0034660 ncRNA metabolic process	GO:0005829 cytosol | GO:0032797 SMN complex | GO:0034719 SMN-Sm protein complex	GO:0005515 protein binding | GO:0017069 snRNA binding	-	pfam00400 WD40	9031|Gallus gallus	Gallus	Phasianidae	Galliformes	Aves	Chordata	Metazoa	Eukaryota	TRINITY_DN10127_c0_g3	TRINITY_DN10127_c0_g3_i4	GEMI5_MOUSE^GEMI5_MOUSE^Q:1-3879,H:236-1495^61.686%ID^E:0^RecName: Full=Gem-associated protein 5;^Eukaryota; Metazoa; Chordata; Craniata; Vertebrata; Euteleostomi; Mammalia; Eutheria; Euarchontoglires; Glires; Rodentia; Myomorpha; Muroidea; Muridae; Murinae; Mus; Mus	TRINITY_DN10127_c0_g3_i4.p1	685-4587[+]	GEMI5_MOUSE^GEMI5_MOUSE^Q:1-1293,H:236-1495^61.715%ID^E:0^RecName: Full=Gem-associated protein 5;^Eukaryota; Metazoa; Chordata; Craniata; Vertebrata; Euteleostomi; Mammalia; Eutheria; Euarchontoglires; Glires; Rodentia; Myomorpha; Muroidea; Muridae; Murinae; Mus; Mus	ENOG410XTH3^gem (nuclear organelle) associated protein 5	KEGG:mmu:216766`KO:K13133	GO:0005737^cellular_component^cytoplasm`GO:0005829^cellular_component^cytosol`GO:0097504^cellular_component^Gemini of coiled bodies`GO:0016604^cellular_component^nuclear body`GO:0005654^cellular_component^nucleoplasm`GO:0032797^cellular_component^SMN complex`GO:0034718^cellular_component^SMN-Gemin2 complex`GO:0034719^cellular_component^SMN-Sm protein complex`GO:0003730^molecular_function^mRNA 3'-…	GO:0005737^cellular_component^cytoplasm`GO:0005829^cellular_component^cytosol`GO:0097504^cellular_component^Gemini of coiled bodies`GO:0016604^cellular_component^nuclear body`GO:0005654^cellular_component^nucleoplasm`GO:0032797^cellular_component^SMN complex`GO:0034718^cellular_component^SMN-Gemin2 complex`GO:0034719^cellular_component^SMN-Sm protein complex`GO:0003730^molecular_function^mRNA 3'-…
TRINITY_DN10128_c0_g1_i5	1302	gi|549442262|gb|AGX26721.1| Cdt1 protein	432	8.13e-280	954.746	GO:0033262 regulation of DNA replication involved in S phase | GO:0000083 regulation of transcription involved in G1/S phase of mitotic cell cycle | GO:0000076 DNA replication checkpoint | GO:0030174 regulation of DNA-dependent DNA replication initiation	GO:0005829 cytosol | GO:0005654 nucleoplasm	GO:0003677 DNA binding | GO:0005515 protein binding	-	pfam08839 CDT1	93934|Coturnix japonica	Coturnix	Phasianidae	Galliformes	Aves	Chordata	Metazoa	Eukaryota	TRINITY_DN10128_c0_g1	TRINITY_DN10128_c0_g1_i5	CDT1_XENLA^CDT1_XENLA^Q:43-1269,H:199-607^63.196%ID^E:0^RecName: Full=DNA replication factor Cdt1;^Eukaryota; Metazoa; Chordata; Craniata; Vertebrata; Euteleostomi; Amphibia; Batrachia; Anura; Pipoidea; Pipidae; Xenopodinae; Xenopus; Xenopus	TRINITY_DN10128_c0_g1_i5.p1	1-1302[+]	CDT1_XENLA^CDT1_XENLA^Q:15-432,H:199-616^64.218%ID^E:0^RecName: Full=DNA replication factor Cdt1;^Eukaryota; Metazoa; Chordata; Craniata; Vertebrata; Euteleostomi; Amphibia; Batrachia; Anura; Pipoidea; Pipidae; Xenopodinae; Xenopus; Xenopus	.	KEGG:xla:398024`KO:K10727	GO:0005634^cellular_component^nucleus`GO:0031490^molecular_function^chromatin DNA binding`GO:0007049^biological_process^cell cycle`GO:0006260^biological_process^DNA replication	GO:0005634^cellular_component^nucleus`GO:0031490^molecular_function^chromatin DNA binding`GO:0007049^biological_process^cell cycle`GO:0006260^biological_process^DNA replication
TRINITY_DN1013_c0_g1_i1	4488	gi|513186003|ref|XP_004941380.1| PREDICTED: neuron navigator 2 isoform X9	1454	0	3221.99	GO:0021564 vagus nerve development | GO:0021563 glossopharyngeal nerve development | GO:0007626 locomotory behavior | GO:0007608 sensory perception of smell | GO:0003025 regulation of systemic arterial blood pressure by baroreceptor feedback | GO:0008152 metabolic process | GO:0007605 sensory perception of sound | GO:0021554 optic nerve development	GO:0005614 interstitial matrix	GO:0005524 ATP binding | GO:0004386 helicase activity | GO:0008201 heparin binding	-	pfam00307 CH	9031|Gallus gallus	Gallus	Phasianidae	Galliformes	Aves	Chordata	Metazoa	Eukaryota	TRINITY_DN1013_c0_g1	TRINITY_DN1013_c0_g1_i1	NAV2_HUMAN^NAV2_HUMAN^Q:766-4362,H:279-1479^80.747%ID^E:0^RecName: Full=Neuron navigator 2;^Eukaryota; Metazoa; Chordata; Craniata; Vertebrata; Euteleostomi; Mammalia; Eutheria; Euarchontoglires; Primates; Haplorrhini; Catarrhini; Hominidae; Homo`NAV2_HUMAN^NAV2_HUMAN^Q:1-633,H:1-212^84.722%ID^E:6.89e-95^RecName: Full=Neuron navigator 2;^Eukaryota; Metazoa; Chordata; Craniata; Vertebrata; Euteleo…	TRINITY_DN1013_c0_g1_i1.p1	579-5066[+]	NAV2_HUMAN^NAV2_HUMAN^Q:1-1454,H:1-1479^79.973%ID^E:0^RecName: Full=Neuron navigator 2;^Eukaryota; Metazoa; Chordata; Craniata; Vertebrata; Euteleostomi; Mammalia; Eutheria; Euarchontoglires; Primates; Haplorrhini; Catarrhini; Hominidae; Homo	ENOG410XRG8^neuron navigator	KEGG:hsa:89797`KO:K19483	GO:0005614^cellular_component^interstitial matrix`GO:0005654^cellular_component^nucleoplasm`GO:0005524^molecular_function^ATP binding`GO:0003678^molecular_function^DNA helicase activity`GO:0008201^molecular_function^heparin binding`GO:0021563^biological_process^glossopharyngeal nerve development`GO:0007626^biological_process^locomotory behavior`GO:0007399^biological_process^nervous system develop…	GO:0005614^cellular_component^interstitial matrix`GO:0005654^cellular_component^nucleoplasm`GO:0005524^molecular_function^ATP binding`GO:0003678^molecular_function^DNA helicase activity`GO:0008201^molecular_function^heparin binding`GO:0021563^biological_process^glossopharyngeal nerve development`GO:0007626^biological_process^locomotory behavior`GO:0007399^biological_process^nervous system develop…
TRINITY_DN1013_c0_g1_i6	4557	gi|513186001|ref|XP_004941379.1| PREDICTED: neuron navigator 2 isoform X8	1477	0	3270.27	GO:0021564 vagus nerve development | GO:0021563 glossopharyngeal nerve development | GO:0007626 locomotory behavior | GO:0007608 sensory perception of smell | GO:0003025 regulation of systemic arterial blood pressure by baroreceptor feedback | GO:0008152 metabolic process | GO:0007605 sensory perception of sound | GO:0021554 optic nerve development	GO:0005614 interstitial matrix	GO:0005524 ATP binding | GO:0004386 helicase activity | GO:0008201 heparin binding	-	pfam00307 CH	9031|Gallus gallus	Gallus	Phasianidae	Galliformes	Aves	Chordata	Metazoa	Eukaryota	TRINITY_DN1013_c0_g1	TRINITY_DN1013_c0_g1_i6	NAV2_HUMAN^NAV2_HUMAN^Q:1-4431,H:1-1479^79.96%ID^E:0^RecName: Full=Neuron navigator 2;^Eukaryota; Metazoa; Chordata; Craniata; Vertebrata; Euteleostomi; Mammalia; Eutheria; Euarchontoglires; Primates; Haplorrhini; Catarrhini; Hominidae; Homo	TRINITY_DN1013_c0_g1_i6.p1	579-5135[+]	NAV2_HUMAN^NAV2_HUMAN^Q:1-1477,H:1-1479^81.317%ID^E:0^RecName: Full=Neuron navigator 2;^Eukaryota; Metazoa; Chordata; Craniata; Vertebrata; Euteleostomi; Mammalia; Eutheria; Euarchontoglires; Primates; Haplorrhini; Catarrhini; Hominidae; Homo	ENOG410XRG8^neuron navigator	KEGG:hsa:89797`KO:K19483	GO:0005614^cellular_component^interstitial matrix`GO:0005654^cellular_component^nucleoplasm`GO:0005524^molecular_function^ATP binding`GO:0003678^molecular_function^DNA helicase activity`GO:0008201^molecular_function^heparin binding`GO:0021563^biological_process^glossopharyngeal nerve development`GO:0007626^biological_process^locomotory behavior`GO:0007399^biological_process^nervous system develop…	GO:0005614^cellular_component^interstitial matrix`GO:0005654^cellular_component^nucleoplasm`GO:0005524^molecular_function^ATP binding`GO:0003678^molecular_function^DNA helicase activity`GO:0008201^molecular_function^heparin binding`GO:0021563^biological_process^glossopharyngeal nerve development`GO:0007626^biological_process^locomotory behavior`GO:0007399^biological_process^nervous system develop…
TRINITY_DN1013_c0_g1_i9	2145	gi|363734046|ref|XP_420909.3| PREDICTED: neuron navigator 2 isoformX2	715	0	1641.7	GO:0021564 vagus nerve development | GO:0031016 pancreas development | GO:0021563 glossopharyngeal nerve development | GO:0007626 locomotory behavior | GO:0007608 sensory perception of smell | GO:0003025 regulation of systemic arterial blood pressure by baroreceptor feedback | GO:0008152 metabolic process | GO:0007605 sensory perception of sound | GO:0072576 liver morphogenesis | GO:0021554 optic…	GO:0030175 filopodium | GO:0005640 nuclear outer membrane | GO:0005614 interstitial matrix | GO:0030027 lamellipodium | GO:0005794 Golgi apparatus	GO:0017111 nucleoside-triphosphatase activity | GO:0005524 ATP binding | GO:0003779 actin binding | GO:0008201 heparin binding	-	pfam13401 AAA_22 | pfam13191 AAA_16 | pfam14197 Cep57_CLD_2 | pfam00004 AAA | pfam13671 AAA_33 | pfam13238 AAA_18	9031|Gallus gallus	Gallus	Phasianidae	Galliformes	Aves	Chordata	Metazoa	Eukaryota	TRINITY_DN1013_c0_g1	TRINITY_DN1013_c0_g1_i9	NAV2_HUMAN^NAV2_HUMAN^Q:1-2145,H:1731-2446^93.715%ID^E:0^RecName: Full=Neuron navigator 2;^Eukaryota; Metazoa; Chordata; Craniata; Vertebrata; Euteleostomi; Mammalia; Eutheria; Euarchontoglires; Primates; Haplorrhini; Catarrhini; Hominidae; Homo	TRINITY_DN1013_c0_g1_i9.p1	323-2467[+]	NAV2_HUMAN^NAV2_HUMAN^Q:1-715,H:1731-2446^93.855%ID^E:0^RecName: Full=Neuron navigator 2;^Eukaryota; Metazoa; Chordata; Craniata; Vertebrata; Euteleostomi; Mammalia; Eutheria; Euarchontoglires; Primates; Haplorrhini; Catarrhini; Hominidae; Homo	ENOG410XRG8^neuron navigator	KEGG:hsa:89797`KO:K19483	GO:0005614^cellular_component^interstitial matrix`GO:0005654^cellular_component^nucleoplasm`GO:0005524^molecular_function^ATP binding`GO:0003678^molecular_function^DNA helicase activity`GO:0008201^molecular_function^heparin binding`GO:0021563^biological_process^glossopharyngeal nerve development`GO:0007626^biological_process^locomotory behavior`GO:0007399^biological_process^nervous system develop…	GO:0005614^cellular_component^interstitial matrix`GO:0005654^cellular_component^nucleoplasm`GO:0005524^molecular_function^ATP binding`GO:0003678^molecular_function^DNA helicase activity`GO:0008201^molecular_function^heparin binding`GO:0021563^biological_process^glossopharyngeal nerve development`GO:0007626^biological_process^locomotory behavior`GO:0007399^biological_process^nervous system develop…
TRINITY_DN10130_c0_g1_i1	735	gi|326923501|ref|XP_003207974.1| PREDICTED: inorganic pyrophosphatase	242	1.81e-167	581.375	GO:0006796 phosphate-containing compound metabolic process	GO:0005737 cytoplasm	GO:0004427 inorganic diphosphatase activity | GO:0000287 magnesium ion binding	3.6.1.1	pfam00719 Pyrophosphatase	9103|Meleagris gallopavo	Meleagris	Phasianidae	Galliformes	Aves	Chordata	Metazoa	Eukaryota	TRINITY_DN10130_c0_g1	TRINITY_DN10130_c0_g1_i1	IPYR_HUMAN^IPYR_HUMAN^Q:1-726,H:1-240^81.405%ID^E:1.86e-151^RecName: Full=Inorganic pyrophosphatase;^Eukaryota; Metazoa; Chordata; Craniata; Vertebrata; Euteleostomi; Mammalia; Eutheria; Euarchontoglires; Primates; Haplorrhini; Catarrhini; Hominidae; Homo	TRINITY_DN10130_c0_g1_i1.p1	67-801[+]	IPYR_HUMAN^IPYR_HUMAN^Q:1-242,H:1-240^81.405%ID^E:3.89e-151^RecName: Full=Inorganic pyrophosphatase;^Eukaryota; Metazoa; Chordata; Craniata; Vertebrata; Euteleostomi; Mammalia; Eutheria; Euarchontoglires; Primates; Haplorrhini; Catarrhini; Hominidae; Homo	COG0221^Pyrophosphate phospho-hydrolase	KEGG:hsa:5464`KO:K01507	GO:0005737^cellular_component^cytoplasm`GO:0005829^cellular_component^cytosol`GO:0070062^cellular_component^extracellular exosome`GO:0004427^molecular_function^inorganic diphosphatase activity`GO:0000287^molecular_function^magnesium ion binding`GO:0071344^biological_process^diphosphate metabolic process`GO:0006796^biological_process^phosphate-containing compound metabolic process`GO:0006418^biolo…	GO:0005737^cellular_component^cytoplasm`GO:0005829^cellular_component^cytosol`GO:0070062^cellular_component^extracellular exosome`GO:0004427^molecular_function^inorganic diphosphatase activity`GO:0000287^molecular_function^magnesium ion binding`GO:0071344^biological_process^diphosphate metabolic process`GO:0006796^biological_process^phosphate-containing compound metabolic process`GO:0006418^biolo…
TRINITY_DN10131_c0_g1_i2	4371	gi|726991323|ref|XP_010404099.1| PREDICTED: protein eyes shut homolog	1456	0	3272.92	GO:0003160 endocardium morphogenesis | GO:2000811 negative regulation of anoikis | GO:0060948 cardiac vascular smooth muscle cell development | GO:0045672 positive regulation of osteoclast differentiation | GO:0003162 atrioventricular node development | GO:0060413 atrial septum morphogenesis | GO:0046849 bone remodeling | GO:0060674 placenta blood vessel development | GO:0090090 negative regulati…	GO:0005929 cilium | GO:0043235 receptor complex | GO:0009986 cell surface | GO:0002193 MAML1-RBP-Jkappa- ICN1 complex | GO:0005634 nucleus | GO:0005829 cytosol | GO:0070062 extracellular vesicular exosome | GO:0005887 integral to plasma membrane	GO:0031490 chromatin DNA binding | GO:0001190 RNA polymerase II transcription factor binding transcription factor activity involved in positive regulation of transcription | GO:0005509 calcium ion binding | GO:0003700 sequence-specific DNA binding transcription factor activity | GO:0001047 core promoter binding | GO:0019899 enzyme binding | GO:0051059 NF-kappaB binding | GO:0004857 enzyme inhibit…	-	pfam07645 EGF_CA | pfam00008 EGF | pfam06247 Plasmod_Pvs28 | pfam12947 EGF_3 | pfam07974 EGF_2 | pfam01683 EB | pfam00053 Laminin_EGF | pfam05444 DUF753 | pfam00757 Furin-like | pfam12662 cEGF | pfam12661 hEGF | pfam12946 EGF_MSP1_1 | pfam00200 Disintegrin	181096|Corvus cornix	Corvus	Corvidae	Passeriformes	Aves	Chordata	Metazoa	Eukaryota	TRINITY_DN10131_c0_g1	TRINITY_DN10131_c0_g1_i2	EYS_DANRE^EYS_DANRE^Q:28-4368,H:8-1419^42.248%ID^E:0^RecName: Full=Protein eyes shut homolog {ECO:0000303|PubMed:27737822};^Eukaryota; Metazoa; Chordata; Craniata; Vertebrata; Euteleostomi; Actinopterygii; Neopterygii; Teleostei; Ostariophysi; Cypriniformes; Cyprinidae; Danio`EYS_DANRE^EYS_DANRE^Q:547-3495,H:575-1595^37.369%ID^E:2.8e-175^RecName: Full=Protein eyes shut homolog {ECO:0000303|PubMed…	TRINITY_DN10131_c0_g1_i2.p1	218-4588[+]	EYS_DANRE^EYS_DANRE^Q:10-1456,H:8-1419^42.402%ID^E:0^RecName: Full=Protein eyes shut homolog {ECO:0000303|PubMed:27737822};^Eukaryota; Metazoa; Chordata; Craniata; Vertebrata; Euteleostomi; Actinopterygii; Neopterygii; Teleostei; Ostariophysi; Cypriniformes; Cyprinidae; Danio`EYS_DANRE^EYS_DANRE^Q:183-1165,H:575-1595^37.072%ID^E:5.09e-178^RecName: Full=Protein eyes shut homolog {ECO:0000303|PubMe…	ENOG411061Z^EGF-like domain	KEGG:dre:557044`KO:K19601	GO:0005929^cellular_component^cilium`GO:0005737^cellular_component^cytoplasm`GO:0005856^cellular_component^cytoskeleton`GO:0033165^cellular_component^interphotoreceptor matrix`GO:0005509^molecular_function^calcium ion binding`GO:0007015^biological_process^actin filament organization`GO:0045494^biological_process^photoreceptor cell maintenance`GO:0035845^biological_process^photoreceptor cell outer…	GO:0005929^cellular_component^cilium`GO:0005737^cellular_component^cytoplasm`GO:0005856^cellular_component^cytoskeleton`GO:0033165^cellular_component^interphotoreceptor matrix`GO:0005509^molecular_function^calcium ion binding`GO:0007015^biological_process^actin filament organization`GO:0045494^biological_process^photoreceptor cell maintenance`GO:0035845^biological_process^photoreceptor cell outer…
TRINITY_DN10131_c0_g1_i3	4308	gi|726991323|ref|XP_010404099.1| PREDICTED: protein eyes shut homolog	1435	0	3198.96	GO:0043065 positive regulation of apoptotic process | GO:0030326 embryonic limb morphogenesis | GO:0001701 in utero embryonic development | GO:0008284 positive regulation of cell proliferation | GO:0001709 cell fate determination | GO:0043403 skeletal muscle tissue regeneration | GO:0003184 pulmonary valve morphogenesis | GO:0030513 positive regulation of BMP signaling pathway | GO:0016049 cell g…	GO:0009986 cell surface | GO:0070062 extracellular vesicular exosome | GO:0005887 integral to plasma membrane | GO:0005829 cytosol | GO:0043235 receptor complex | GO:0005929 cilium | GO:0005634 nucleus	GO:0004872 receptor activity | GO:0051059 NF-kappaB binding | GO:0005509 calcium ion binding | GO:0019899 enzyme binding	-	pfam07645 EGF_CA | pfam00008 EGF | pfam06247 Plasmod_Pvs28 | pfam12947 EGF_3 | pfam07974 EGF_2 | pfam01683 EB | pfam00053 Laminin_EGF | pfam05444 DUF753 | pfam00757 Furin-like | pfam12662 cEGF | pfam12661 hEGF | pfam12946 EGF_MSP1_1 | pfam00200 Disintegrin	181096|Corvus cornix	Corvus	Corvidae	Passeriformes	Aves	Chordata	Metazoa	Eukaryota	TRINITY_DN10131_c0_g1	TRINITY_DN10131_c0_g1_i3	EYS_DANRE^EYS_DANRE^Q:28-4305,H:8-1419^45.624%ID^E:0^RecName: Full=Protein eyes shut homolog {ECO:0000303|PubMed:27737822};^Eukaryota; Metazoa; Chordata; Craniata; Vertebrata; Euteleostomi; Actinopterygii; Neopterygii; Teleostei; Ostariophysi; Cypriniformes; Cyprinidae; Danio`EYS_DANRE^EYS_DANRE^Q:553-4128,H:272-1594^35.564%ID^E:0^RecName: Full=Protein eyes shut homolog {ECO:0000303|PubMed:277378…	TRINITY_DN10131_c0_g1_i3.p1	218-4525[+]	EYS_DANRE^EYS_DANRE^Q:10-1435,H:8-1419^45.787%ID^E:0^RecName: Full=Protein eyes shut homolog {ECO:0000303|PubMed:27737822};^Eukaryota; Metazoa; Chordata; Craniata; Vertebrata; Euteleostomi; Actinopterygii; Neopterygii; Teleostei; Ostariophysi; Cypriniformes; Cyprinidae; Danio`EYS_DANRE^EYS_DANRE^Q:185-1376,H:272-1594^35.564%ID^E:0^RecName: Full=Protein eyes shut homolog {ECO:0000303|PubMed:277378…	ENOG411061Z^EGF-like domain	KEGG:dre:557044`KO:K19601	GO:0005929^cellular_component^cilium`GO:0005737^cellular_component^cytoplasm`GO:0005856^cellular_component^cytoskeleton`GO:0033165^cellular_component^interphotoreceptor matrix`GO:0005509^molecular_function^calcium ion binding`GO:0007015^biological_process^actin filament organization`GO:0045494^biological_process^photoreceptor cell maintenance`GO:0035845^biological_process^photoreceptor cell outer…	GO:0005929^cellular_component^cilium`GO:0005737^cellular_component^cytoplasm`GO:0005856^cellular_component^cytoskeleton`GO:0033165^cellular_component^interphotoreceptor matrix`GO:0005509^molecular_function^calcium ion binding`GO:0007015^biological_process^actin filament organization`GO:0045494^biological_process^photoreceptor cell maintenance`GO:0035845^biological_process^photoreceptor cell outer…
TRINITY_DN10134_c0_g1_i12	1005	gi|543381113|ref|XP_005533750.1| PREDICTED: cyclin-dependent kinase 16	300	2.48e-173	600.863	GO:0061178 regulation of insulin secretion involved in cellular response to glucose stimulus | GO:0007283 spermatogenesis | GO:0051301 cell division | GO:0031175 neuron projection development | GO:0030252 growth hormone secretion | GO:0006887 exocytosis | GO:0006468 protein phosphorylation	GO:0043005 neuron projection | GO:0030133 transport vesicle | GO:0008021 synaptic vesicle | GO:0030054 cell junction | GO:0031234 extrinsic to internal side of plasma membrane	GO:0005515 protein binding | GO:0004693 cyclin-dependent protein kinase activity | GO:0005524 ATP binding	2.7.11.22	pfam00069 Pkinase | pfam07714 Pkinase_Tyr	181119|Pseudopodoces humilis	Pseudopodoces	Paridae	Passeriformes	Aves	Chordata	Metazoa	Eukaryota	TRINITY_DN10134_c0_g1	TRINITY_DN10134_c0_g1_i12	CDK16_HUMAN^CDK16_HUMAN^Q:1-915,H:1-348^73.563%ID^E:1.09e-156^RecName: Full=Cyclin-dependent kinase 16;^Eukaryota; Metazoa; Chordata; Craniata; Vertebrata; Euteleostomi; Mammalia; Eutheria; Euarchontoglires; Primates; Haplorrhini; Catarrhini; Hominidae; Homo	TRINITY_DN10134_c0_g1_i12.p1	170-1174[+]	CDK16_HUMAN^CDK16_HUMAN^Q:1-311,H:1-354^72.881%ID^E:3.12e-172^RecName: Full=Cyclin-dependent kinase 16;^Eukaryota; Metazoa; Chordata; Craniata; Vertebrata; Euteleostomi; Mammalia; Eutheria; Euarchontoglires; Primates; Haplorrhini; Catarrhini; Hominidae; Homo	ENOG410XPP3^Cyclin-Dependent Kinase	KEGG:hsa:5127`KO:K08820	GO:0030054^cellular_component^cell junction`GO:0005737^cellular_component^cytoplasm`GO:0005829^cellular_component^cytosol`GO:0031234^cellular_component^extrinsic component of cytoplasmic side of plasma membrane`GO:0015630^cellular_component^microtubule cytoskeleton`GO:0043005^cellular_component^neuron projection`GO:0005634^cellular_component^nucleus`GO:0005886^cellular_component^plasma membrane`G…	GO:0030054^cellular_component^cell junction`GO:0005737^cellular_component^cytoplasm`GO:0005829^cellular_component^cytosol`GO:0031234^cellular_component^extrinsic component of cytoplasmic side of plasma membrane`GO:0015630^cellular_component^microtubule cytoskeleton`GO:0043005^cellular_component^neuron projection`GO:0005634^cellular_component^nucleus`GO:0005886^cellular_component^plasma membrane`G…
TRINITY_DN10134_c0_g1_i16	918	gi|543381113|ref|XP_005533750.1| PREDICTED: cyclin-dependent kinase 16	280	5.31e-166	576.503	GO:0061178 regulation of insulin secretion involved in cellular response to glucose stimulus | GO:0007283 spermatogenesis | GO:0031175 neuron projection development | GO:0030252 growth hormone secretion | GO:0006887 exocytosis | GO:0006468 protein phosphorylation	GO:0043005 neuron projection | GO:0030133 transport vesicle | GO:0008021 synaptic vesicle | GO:0030054 cell junction | GO:0031234 extrinsic to internal side of plasma membrane	GO:0004693 cyclin-dependent protein kinase activity | GO:0005524 ATP binding	-	pfam00069 Pkinase | pfam07714 Pkinase_Tyr	181119|Pseudopodoces humilis	Pseudopodoces	Paridae	Passeriformes	Aves	Chordata	Metazoa	Eukaryota	TRINITY_DN10134_c0_g1	TRINITY_DN10134_c0_g1_i16	CDK16_HUMAN^CDK16_HUMAN^Q:76-915,H:212-496^78.246%ID^E:9.06e-166^RecName: Full=Cyclin-dependent kinase 16;^Eukaryota; Metazoa; Chordata; Craniata; Vertebrata; Euteleostomi; Mammalia; Eutheria; Euarchontoglires; Primates; Haplorrhini; Catarrhini; Hominidae; Homo	TRINITY_DN10134_c0_g1_i16.p1	3-920[+]	CDK16_HUMAN^CDK16_HUMAN^Q:26-305,H:212-496^78.246%ID^E:8.15e-166^RecName: Full=Cyclin-dependent kinase 16;^Eukaryota; Metazoa; Chordata; Craniata; Vertebrata; Euteleostomi; Mammalia; Eutheria; Euarchontoglires; Primates; Haplorrhini; Catarrhini; Hominidae; Homo	ENOG410XPP3^Cyclin-Dependent Kinase	KEGG:hsa:5127`KO:K08820	GO:0030054^cellular_component^cell junction`GO:0005737^cellular_component^cytoplasm`GO:0005829^cellular_component^cytosol`GO:0031234^cellular_component^extrinsic component of cytoplasmic side of plasma membrane`GO:0015630^cellular_component^microtubule cytoskeleton`GO:0043005^cellular_component^neuron projection`GO:0005634^cellular_component^nucleus`GO:0005886^cellular_component^plasma membrane`G…	GO:0030054^cellular_component^cell junction`GO:0005737^cellular_component^cytoplasm`GO:0005829^cellular_component^cytosol`GO:0031234^cellular_component^extrinsic component of cytoplasmic side of plasma membrane`GO:0015630^cellular_component^microtubule cytoskeleton`GO:0043005^cellular_component^neuron projection`GO:0005634^cellular_component^nucleus`GO:0005886^cellular_component^plasma membrane`G…
TRINITY_DN10134_c0_g1_i8	1383	gi|543381113|ref|XP_005533750.1| PREDICTED: cyclin-dependent kinase 16	442	3.7e-261	892.739	GO:0061178 regulation of insulin secretion involved in cellular response to glucose stimulus | GO:0007283 spermatogenesis | GO:0051301 cell division | GO:0031175 neuron projection development | GO:0030252 growth hormone secretion | GO:0006887 exocytosis | GO:0006468 protein phosphorylation	GO:0043005 neuron projection | GO:0030133 transport vesicle | GO:0008021 synaptic vesicle | GO:0030054 cell junction | GO:0031234 extrinsic to internal side of plasma membrane	GO:0005515 protein binding | GO:0004693 cyclin-dependent protein kinase activity | GO:0005524 ATP binding	2.7.11.22	pfam00069 Pkinase | pfam07714 Pkinase_Tyr	181119|Pseudopodoces humilis	Pseudopodoces	Paridae	Passeriformes	Aves	Chordata	Metazoa	Eukaryota	TRINITY_DN10134_c0_g1	TRINITY_DN10134_c0_g1_i8	CDK16_HUMAN^CDK16_HUMAN^Q:1-1347,H:1-487^73.922%ID^E:0^RecName: Full=Cyclin-dependent kinase 16;^Eukaryota; Metazoa; Chordata; Craniata; Vertebrata; Euteleostomi; Mammalia; Eutheria; Euarchontoglires; Primates; Haplorrhini; Catarrhini; Hominidae; Homo	TRINITY_DN10134_c0_g1_i8.p1	170-1552[+]	CDK16_HUMAN^CDK16_HUMAN^Q:1-449,H:1-487^74.127%ID^E:0^RecName: Full=Cyclin-dependent kinase 16;^Eukaryota; Metazoa; Chordata; Craniata; Vertebrata; Euteleostomi; Mammalia; Eutheria; Euarchontoglires; Primates; Haplorrhini; Catarrhini; Hominidae; Homo	ENOG410XPP3^Cyclin-Dependent Kinase	KEGG:hsa:5127`KO:K08820	GO:0030054^cellular_component^cell junction`GO:0005737^cellular_component^cytoplasm`GO:0005829^cellular_component^cytosol`GO:0031234^cellular_component^extrinsic component of cytoplasmic side of plasma membrane`GO:0015630^cellular_component^microtubule cytoskeleton`GO:0043005^cellular_component^neuron projection`GO:0005634^cellular_component^nucleus`GO:0005886^cellular_component^plasma membrane`G…	GO:0030054^cellular_component^cell junction`GO:0005737^cellular_component^cytoplasm`GO:0005829^cellular_component^cytosol`GO:0031234^cellular_component^extrinsic component of cytoplasmic side of plasma membrane`GO:0015630^cellular_component^microtubule cytoskeleton`GO:0043005^cellular_component^neuron projection`GO:0005634^cellular_component^nucleus`GO:0005886^cellular_component^plasma membrane`G…
TRINITY_DN10135_c0_g1_i3	1152	gi|363743834|ref|XP_003642929.1| PREDICTED: homer protein homolog 3 isoformX1	352	1.05e-227	781.569	GO:0035584 calcium-mediated signaling using intracellular calcium source | GO:0008277 regulation of G-protein coupled receptor protein signaling pathway | GO:0048875 chemical homeostasis within a tissue | GO:0048148 behavioral response to cocaine	GO:0005829 cytosol | GO:0045178 basal part of cell | GO:0045177 apical part of cell | GO:0014069 postsynaptic density | GO:0005886 plasma membrane	GO:0008022 protein C-terminus binding | GO:0003779 actin binding | GO:0019904 protein domain specific binding | GO:0030160 GKAP/Homer scaffold activity	-	pfam00568 WH1	9031|Gallus gallus	Gallus	Phasianidae	Galliformes	Aves	Chordata	Metazoa	Eukaryota	TRINITY_DN10135_c0_g1	TRINITY_DN10135_c0_g1_i3	HOME3_RAT^HOME3_RAT^Q:88-1146,H:3-356^68.732%ID^E:3.36e-154^RecName: Full=Homer protein homolog 3 {ECO:0000305};^Eukaryota; Metazoa; Chordata; Craniata; Vertebrata; Euteleostomi; Mammalia; Eutheria; Euarchontoglires; Glires; Rodentia; Myomorpha; Muroidea; Muridae; Murinae; Rattus	TRINITY_DN10135_c0_g1_i3.p1	654-1805[+]	HOME3_HUMAN^HOME3_HUMAN^Q:30-382,H:3-359^70.588%ID^E:7.39e-172^RecName: Full=Homer protein homolog 3 {ECO:0000305};^Eukaryota; Metazoa; Chordata; Craniata; Vertebrata; Euteleostomi; Mammalia; Eutheria; Euarchontoglires; Primates; Haplorrhini; Catarrhini; Hominidae; Homo	ENOG41101PM^Homer homolog 3 (Drosophila)	KEGG:hsa:9454`KO:K15010	GO:0045178^cellular_component^basal part of cell`GO:0030054^cellular_component^cell junction`GO:0005737^cellular_component^cytoplasm`GO:0005829^cellular_component^cytosol`GO:0030425^cellular_component^dendrite`GO:0098978^cellular_component^glutamatergic synapse`GO:0043005^cellular_component^neuron projection`GO:0005886^cellular_component^plasma membrane`GO:0014069^cellular_component^postsynaptic …	GO:0030054^cellular_component^cell junction`GO:0005737^cellular_component^cytoplasm`GO:0005829^cellular_component^cytosol`GO:0030425^cellular_component^dendrite`GO:0043005^cellular_component^neuron projection`GO:0005886^cellular_component^plasma membrane`GO:0014069^cellular_component^postsynaptic density`GO:0035256^molecular_function^G protein-coupled glutamate receptor binding`GO:0042802^molecul…
TRINITY_DN101389_c0_g1_i1	1257	gi|683927029|ref|XP_009093664.1| PREDICTED: beta-arrestin-1 isoform X1	418	3.24e-282	962.718	GO:0048368 lateral mesoderm development | GO:0006309 DNA fragmentation involved in apoptotic nuclear change | GO:0033138 positive regulation of peptidyl-serine phosphorylation | GO:0000187 activation of MAPK activity | GO:0002031 G-protein coupled receptor internalization | GO:0007219 Notch signaling pathway | GO:0031397 negative regulation of protein ubiquitination | GO:0002092 positive regulati…	GO:0031143 pseudopodium | GO:0014069 postsynaptic density | GO:0005765 lysosomal membrane | GO:0005634 nucleus | GO:0005829 cytosol | GO:0016323 basolateral plasma membrane | GO:0005834 heterotrimeric G-protein complex | GO:0045211 postsynaptic membrane | GO:0000785 chromatin | GO:0043197 dendritic spine | GO:0000139 Golgi membrane | GO:0030659 cytoplasmic vesicle membrane | GO:0005905 coated pit	GO:0030331 estrogen receptor binding | GO:0031692 alpha-1B adrenergic receptor binding | GO:0031691 alpha-1A adrenergic receptor binding | GO:0031701 angiotensin receptor binding | GO:0031896 V2 vasopressin receptor binding | GO:0008134 transcription factor binding | GO:0031625 ubiquitin protein ligase binding | GO:0045309 protein phosphorylated amino acid binding | GO:0005096 GTPase activator ac…	-	pfam00339 Arrestin_N | pfam02752 Arrestin_C	9135|Serinus canaria	Serinus	Fringillidae	Passeriformes	Aves	Chordata	Metazoa	Eukaryota	TRINITY_DN101389_c0_g1	TRINITY_DN101389_c0_g1_i1	ARRB1_HUMAN^ARRB1_HUMAN^Q:1-1254,H:1-418^94.498%ID^E:0^RecName: Full=Beta-arrestin-1;^Eukaryota; Metazoa; Chordata; Craniata; Vertebrata; Euteleostomi; Mammalia; Eutheria; Euarchontoglires; Primates; Haplorrhini; Catarrhini; Hominidae; Homo	TRINITY_DN101389_c0_g1_i1.p1	70-1326[+]	ARRB1_HUMAN^ARRB1_HUMAN^Q:1-418,H:1-418^94.498%ID^E:0^RecName: Full=Beta-arrestin-1;^Eukaryota; Metazoa; Chordata; Craniata; Vertebrata; Euteleostomi; Mammalia; Eutheria; Euarchontoglires; Primates; Haplorrhini; Catarrhini; Hominidae; Homo	ENOG410XR0F^arrestin	KEGG:hsa:408`KO:K04439	GO:0016323^cellular_component^basolateral plasma membrane`GO:0000785^cellular_component^chromatin`GO:0005905^cellular_component^clathrin-coated pit`GO:0005737^cellular_component^cytoplasm`GO:0031410^cellular_component^cytoplasmic vesicle`GO:0030659^cellular_component^cytoplasmic vesicle membrane`GO:0005829^cellular_component^cytosol`GO:0043197^cellular_component^dendritic spine`GO:0005768^cellula…	GO:0016323^cellular_component^basolateral plasma membrane`GO:0000785^cellular_component^chromatin`GO:0005905^cellular_component^clathrin-coated pit`GO:0005737^cellular_component^cytoplasm`GO:0031410^cellular_component^cytoplasmic vesicle`GO:0030659^cellular_component^cytoplasmic vesicle membrane`GO:0005829^cellular_component^cytosol`GO:0043197^cellular_component^dendritic spine`GO:0005768^cellula…
TRINITY_DN101389_c0_g1_i8	528	gi|543361454|ref|XP_005524198.1| PREDICTED: beta-arrestin-1 isoform X1	119	1.65e-75	275.769	GO:0048368 lateral mesoderm development | GO:0035162 embryonic hemopoiesis | GO:0001919 regulation of receptor recycling | GO:0007165 signal transduction	GO:0005737 cytoplasm	GO:0005515 protein binding	-	-	181119|Pseudopodoces humilis	Pseudopodoces	Paridae	Passeriformes	Aves	Chordata	Metazoa	Eukaryota	TRINITY_DN101389_c0_g1	TRINITY_DN101389_c0_g1_i8	ARRB1_MACFA^ARRB1_MACFA^Q:1-396,H:1-129^87.121%ID^E:5.85e-60^RecName: Full=Beta-arrestin-1;^Eukaryota; Metazoa; Chordata; Craniata; Vertebrata; Euteleostomi; Mammalia; Eutheria; Euarchontoglires; Primates; Haplorrhini; Catarrhini; Cercopithecidae; Cercopithecinae; Macaca	TRINITY_DN101389_c0_g1_i8.p1	70-597[+]	ARRB1_MACFA^ARRB1_MACFA^Q:1-132,H:1-129^87.121%ID^E:1.44e-77^RecName: Full=Beta-arrestin-1;^Eukaryota; Metazoa; Chordata; Craniata; Vertebrata; Euteleostomi; Mammalia; Eutheria; Euarchontoglires; Primates; Haplorrhini; Catarrhini; Cercopithecidae; Cercopithecinae; Macaca	.	.	GO:0005905^cellular_component^clathrin-coated pit`GO:0031410^cellular_component^cytoplasmic vesicle`GO:0005634^cellular_component^nucleus`GO:0005886^cellular_component^plasma membrane`GO:0031143^cellular_component^pseudopodium`GO:0045746^biological_process^negative regulation of Notch signaling pathway`GO:0001934^biological_process^positive regulation of protein phosphorylation`GO:0002092^biologi…	GO:0005905^cellular_component^clathrin-coated pit`GO:0031410^cellular_component^cytoplasmic vesicle`GO:0005634^cellular_component^nucleus`GO:0005886^cellular_component^plasma membrane`GO:0031143^cellular_component^pseudopodium`GO:0045746^biological_process^negative regulation of Notch signaling pathway`GO:0001934^biological_process^positive regulation of protein phosphorylation`GO:0002092^biologi…
TRINITY_DN1014_c0_g3_i8	1080	gi|71894823|ref|NP_001026598.1| guanine nucleotide-binding protein G(q) subunit alpha	359	6.69e-241	825.417	GO:0043065 positive regulation of apoptotic process | GO:0045634 regulation of melanocyte differentiation | GO:0042711 maternal behavior | GO:0001508 regulation of action potential | GO:0001501 skeletal system development | GO:0051301 cell division | GO:0007507 heart development | GO:0007215 glutamate signaling pathway | GO:0043267 negative regulation of potassium ion transport | GO:0060158 activ…	GO:0070062 extracellular vesicular exosome | GO:0005901 caveola | GO:0030496 midbody | GO:0005829 cytosol | GO:0005834 heterotrimeric G-protein complex | GO:0005765 lysosomal membrane | GO:0031965 nuclear membrane | GO:0005813 centrosome	GO:0004871 signal transducer activity | GO:0005525 GTP binding | GO:0046872 metal ion binding | GO:0031683 G-protein beta/gamma-subunit complex binding | GO:0003924 GTPase activity | GO:0031826 type 2A serotonin receptor binding | GO:0005096 GTPase activator activity	-	pfam00503 G-alpha	9031|Gallus gallus	Gallus	Phasianidae	Galliformes	Aves	Chordata	Metazoa	Eukaryota	TRINITY_DN1014_c0_g3	TRINITY_DN1014_c0_g3_i8	GNAQ_MOUSE^GNAQ_MOUSE^Q:1-1077,H:1-359^98.607%ID^E:0^RecName: Full=Guanine nucleotide-binding protein G(q) subunit alpha;^Eukaryota; Metazoa; Chordata; Craniata; Vertebrata; Euteleostomi; Mammalia; Eutheria; Euarchontoglires; Glires; Rodentia; Myomorpha; Muroidea; Muridae; Murinae; Mus; Mus	TRINITY_DN1014_c0_g3_i8.p1	222-1301[+]	GNAQ_MOUSE^GNAQ_MOUSE^Q:1-359,H:1-359^98.607%ID^E:0^RecName: Full=Guanine nucleotide-binding protein G(q) subunit alpha;^Eukaryota; Metazoa; Chordata; Craniata; Vertebrata; Euteleostomi; Mammalia; Eutheria; Euarchontoglires; Glires; Rodentia; Myomorpha; Muroidea; Muridae; Murinae; Mus; Mus	ENOG410XNVQ^Guanine nucleotide binding protein (G protein) alpha	KEGG:mmu:14682`KO:K04634	GO:0005901^cellular_component^caveola`GO:0044297^cellular_component^cell body`GO:0005829^cellular_component^cytosol`GO:0030425^cellular_component^dendrite`GO:0005834^cellular_component^heterotrimeric G-protein complex`GO:0016020^cellular_component^membrane`GO:0031965^cellular_component^nuclear membrane`GO:0005886^cellular_component^plasma membrane`GO:0032991^cellular_component^protein-containing …	GO:0005901^cellular_component^caveola`GO:0044297^cellular_component^cell body`GO:0005829^cellular_component^cytosol`GO:0030425^cellular_component^dendrite`GO:0005834^cellular_component^heterotrimeric G-protein complex`GO:0016020^cellular_component^membrane`GO:0031965^cellular_component^nuclear membrane`GO:0005886^cellular_component^plasma membrane`GO:0032991^cellular_component^protein-containing …
TRINITY_DN10143_c0_g2_i2	1653	gi|326912556|ref|XP_003202615.1| PREDICTED: uncharacterized protein C12orf4 homolog isoform X2	550	0	1258.14	-	-	-	-	pfam10154 DUF2362	9103|Meleagris gallopavo	Meleagris	Phasianidae	Galliformes	Aves	Chordata	Metazoa	Eukaryota	TRINITY_DN10143_c0_g2	TRINITY_DN10143_c0_g2_i2	CL004_PONAB^CL004_PONAB^Q:1-1650,H:1-552^83.877%ID^E:0^RecName: Full=Protein C12orf4 homolog;^Eukaryota; Metazoa; Chordata; Craniata; Vertebrata; Euteleostomi; Mammalia; Eutheria; Euarchontoglires; Primates; Haplorrhini; Catarrhini; Hominidae; Pongo	TRINITY_DN10143_c0_g2_i2.p1	376-2028[+]	CL004_PONAB^CL004_PONAB^Q:1-550,H:1-552^84.42%ID^E:0^RecName: Full=Protein C12orf4 homolog;^Eukaryota; Metazoa; Chordata; Craniata; Vertebrata; Euteleostomi; Mammalia; Eutheria; Euarchontoglires; Primates; Haplorrhini; Catarrhini; Hominidae; Pongo	ENOG410XS4V^chromosome 12 open reading frame 4	KEGG:pon:100172023	GO:0005737^cellular_component^cytoplasm`GO:0043304^biological_process^regulation of mast cell degranulation	GO:0005737^cellular_component^cytoplasm`GO:0043304^biological_process^regulation of mast cell degranulation
TRINITY_DN10143_c0_g2_i8	1536	gi|326912556|ref|XP_003202615.1| PREDICTED: uncharacterized protein C12orf4 homolog isoform X2	409	9.41e-273	931.272	-	-	-	-	pfam10154 DUF2362	9103|Meleagris gallopavo	Meleagris	Phasianidae	Galliformes	Aves	Chordata	Metazoa	Eukaryota	TRINITY_DN10143_c0_g2	TRINITY_DN10143_c0_g2_i8	CL004_PONAB^CL004_PONAB^Q:310-1536,H:1-411^80.049%ID^E:0^RecName: Full=Protein C12orf4 homolog;^Eukaryota; Metazoa; Chordata; Craniata; Vertebrata; Euteleostomi; Mammalia; Eutheria; Euarchontoglires; Primates; Haplorrhini; Catarrhini; Hominidae; Pongo	TRINITY_DN10143_c0_g2_i8.p1	2-1537[+]	CL004_PONAB^CL004_PONAB^Q:104-512,H:1-411^80.779%ID^E:0^RecName: Full=Protein C12orf4 homolog;^Eukaryota; Metazoa; Chordata; Craniata; Vertebrata; Euteleostomi; Mammalia; Eutheria; Euarchontoglires; Primates; Haplorrhini; Catarrhini; Hominidae; Pongo	ENOG410XS4V^chromosome 12 open reading frame 4	KEGG:pon:100172023	GO:0005737^cellular_component^cytoplasm`GO:0043304^biological_process^regulation of mast cell degranulation	GO:0005737^cellular_component^cytoplasm`GO:0043304^biological_process^regulation of mast cell degranulation
[truncated: 22,110 more rows]
